# Supplementary material for: Mixed gangliocytoma-pituitary neuroendocrine tumour: clinical, immunohistochemical, and molecular genetic profiles in a series of four patients
Source: Acta Neuropathol Commun. 2026 Jan 30;14:48. doi: 10.1186/s40478-026-02225-x (PMC12930862; doi:10.1186/s40478-026-02225-x)
Supplement: Supplementary file 2 — Supplemental Table 2. Expression levels (TPM) of all genes in the two cases of mixed GC-somatotroph tumours [file 40478_2026_2225_MOESM2_ESM.xlsx]

## Sheet: Sheet1
ensg_id	Gene	secretome_category	P13912_107	P13912_108
ENSG00000198804	MT-CO1	Not secreted	22318.8	24211.9
ENSG00000198938	MT-CO3	Not secreted	17397.8	20098.5
ENSG00000228253	MT-ATP8	Not secreted	16101.1	12920.8
ENSG00000212907	MT-ND4L	Not secreted	14847.6	17312.9
ENSG00000198712	MT-CO2	Not secreted	13394.6	17289.6
ENSG00000198886	MT-ND4	Not secreted	10368.3	12907.2
ENSG00000198840	MT-ND3	Not secreted	10292.2	10683.4
ENSG00000198899	MT-ATP6	Not secreted	9368.83	9750.32
ENSG00000087460	GNAS	Intracellular or membrane-bound	7854.64	7236.19
ENSG00000198888	MT-ND1	Not secreted	6683.6	8151.58
ENSG00000198727	MT-CYB	Not secreted	6679.58	9639.57
ENSG00000198763	MT-ND2	Not secreted	6598.56	7508.43
ENSG00000229117	RPL41	Not secreted	4645.95	7159.22
ENSG00000177954	RPS27	Not secreted	3737.63	5377.97
ENSG00000198786	MT-ND5	Not secreted	3500.14	4879.16
ENSG00000269028	MTRNR2L12	Secreted to blood	3474.02	3328.41
ENSG00000133112	TPT1	Not secreted	3469.44	4486.73
ENSG00000197756	RPL37A	Not secreted	3280.98	4044.05
ENSG00000166710	B2M	Intracellular or membrane-bound	3004.97	3174.35
ENSG00000259384	GH1	Secreted to blood	2839.56	21480.1
ENSG00000156508	EEF1A1	Not secreted	2653.33	3630.54
ENSG00000142534	RPS11	Not secreted	2264.27	3829.34
ENSG00000138326	RPS24	Not secreted	2117.69	2376.66
ENSG00000170315	UBB	Not secreted	2043.92	1791.07
ENSG00000145425	RPS3A	Not secreted	1970.92	2315.01
ENSG00000136156	ITM2B	Intracellular or membrane-bound	1890.66	1414.15
ENSG00000089199	CHGB	Intracellular or membrane-bound	1874.11	2669.45
ENSG00000186468	RPS23	Not secreted	1810.11	2302.79
ENSG00000174444	RPL4	Not secreted	1771.03	2129.76
ENSG00000265681	RPL17	Not secreted	1716.25	1857.24
ENSG00000156482	RPL30	Not secreted	1687.68	2060.8
ENSG00000147604	RPL7	Not secreted	1683.35	1800.2
ENSG00000071082	RPL31	Not secreted	1670.75	2497.48
ENSG00000182899	RPL35A	Not secreted	1584.35	1872.86
ENSG00000198918	RPL39	Not secreted	1564.77	1743.52
ENSG00000100316	RPL3	Not secreted	1555.47	1622.82
ENSG00000114391	RPL24	Not secreted	1547.62	1804.57
ENSG00000143947	RPS27A	Not secreted	1530.67	1739.47
ENSG00000174748	RPL15	Not secreted	1477.49	1580.93
ENSG00000109475	RPL34	Not secreted	1469.66	1944.25
ENSG00000173812	EIF1	Not secreted	1446.43	1307.33
ENSG00000156976	EIF4A2	Not secreted	1365.75	996.156
ENSG00000120885	CLU	Secreted to blood	1363.31	663.985
ENSG00000122406	RPL5	Not secreted	1293.56	1366.21
ENSG00000137154	RPS6	Not secreted	1290.14	1605.4
ENSG00000149273	RPS3	Not secreted	1281.28	1323.45
ENSG00000170296	GABARAP	Not secreted	1257.58	1351.85
ENSG00000108298	RPL19	Not secreted	1210.5	1417.84
ENSG00000109472	CPE	Intracellular or membrane-bound	1204.77	1364.45
ENSG00000197746	PSAP	Intracellular or membrane-bound	1172.68	1417.42
ENSG00000142676	RPL11	Not secreted	1166.81	1532.74
ENSG00000166441	RPL27A	Not secreted	1166.54	1075.02
ENSG00000008988	RPS20	Not secreted	1100.23	1113.76
ENSG00000171863	RPS7	Not secreted	1089.64	1147
ENSG00000125691	RPL23	Not secreted	1061.16	1234.3
ENSG00000172809	RPL38	Not secreted	1057.89	898.77
ENSG00000198034	RPS4X	Not secreted	1039.73	1265.64
ENSG00000196531	NACA	Not secreted	1016.41	846.838
ENSG00000166922	SCG5	Secreted to blood	1003.71	524.706
ENSG00000167526	RPL13	Not secreted	983.031	1203.06
ENSG00000171858	RPS21	Not secreted	975.816	922.007
ENSG00000167996	FTH1	Not secreted	974.285	1099.59
ENSG00000181163	NPM1	Not secreted	956.226	622.046
ENSG00000092841	MYL6	Not secreted	952.335	1383.1
ENSG00000063177	RPL18	Not secreted	947.193	1092.55
ENSG00000110700	RPS13	Not secreted	944.608	983.634
ENSG00000105372	RPS19	Not secreted	928.987	900.649
ENSG00000241343	RPL36A	Not secreted	922.245	1065.02
ENSG00000075624	ACTB	Not secreted	922.184	522.452
ENSG00000096384	HSP90AB1	Intracellular or membrane-bound	921.67	856.384
ENSG00000123562	MORF4L2	Not secreted	906.594	713.788
ENSG00000099622	CIRBP	Not secreted	904.11	1070.59
ENSG00000109971	HSPA8	Not secreted	903.517	845.282
ENSG00000123349	PFDN5	Not secreted	896.901	1245.39
ENSG00000197958	RPL12	Not secreted	896.848	1203.78
ENSG00000133169	BEX1	Not secreted	891.268	700.334
ENSG00000111640	GAPDH	Not secreted	890.009	651.153
ENSG00000144713	RPL32	Not secreted	884.548	1292.48
ENSG00000145592	RPL37	Not secreted	879.102	1012.54
ENSG00000142541	RPL13A	Not secreted	870.606	996.706
ENSG00000198755	RPL10A	Not secreted	855.575	990.87
ENSG00000142937	RPS8	Not secreted	851.186	1128.36
ENSG00000154277	UCHL1	Not secreted	850.635	787.948
ENSG00000108654	DDX5	Not secreted	837.554	914.472
ENSG00000105290	APLP1	Not secreted	814.692	554.576
ENSG00000204628	RACK1	Not secreted	799.682	1032.43
ENSG00000101439	CST3	Secreted to blood	798.71	575.712
ENSG00000172179	PRL	Secreted to blood	787.101	2310.23
ENSG00000134419	RPS15A	Not secreted	782.307	1029.02
ENSG00000164587	RPS14	Not secreted	780.634	1690.78
ENSG00000198242	RPL23A	Not secreted	777.904	949.016
ENSG00000116209	TMEM59	Not secreted	772.277	670.544
ENSG00000127184	COX7C	Not secreted	772.254	751.685
ENSG00000156467	UQCRB	Not secreted	768.87	573.399
ENSG00000185787	MORF4L1	Not secreted	752.106	545.996
ENSG00000171951	SCG2	Secreted to blood	745.413	442.037
ENSG00000136942	RPL35	Not secreted	739.166	756.053
ENSG00000161016	RPL8	Not secreted	726.533	1019.56
ENSG00000105193	RPS16	Not secreted	701.782	829.778
ENSG00000100650	SRSF5	Not secreted	684.397	810.131
ENSG00000173915	ATP5MD	Not secreted	681.457	529.261
ENSG00000147255	IGSF1	Intracellular or membrane-bound	677.317	866.814
ENSG00000112306	RPS12	Not secreted	671.134	836.499
ENSG00000110321	EIF4G2	Not secreted	658.241	456.578
ENSG00000102241	HTATSF1	Not secreted	654.098	559.163
ENSG00000147256	ARHGAP36	Not secreted	650.676	598.564
ENSG00000168000	BSCL2	Not secreted	635.134	499.978
ENSG00000140264	SERF2	Not secreted	614.411	673.757
ENSG00000196683	TOMM7	Not secreted	607.032	614.558
ENSG00000131143	COX4I1	Not secreted	604.276	764.735
ENSG00000070081	NUCB2	Secreted to blood	600.598	433.027
ENSG00000107372	ZFAND5	Not secreted	587.872	508.115
ENSG00000198258	UBL5	Not secreted	586.787	664.529
ENSG00000112695	COX7A2	Not secreted	572.702	405.114
ENSG00000132432	SEC61G	Not secreted	566.404	599.861
ENSG00000034510	TMSB10	Not secreted	555.167	774.401
ENSG00000221983	UBA52	Not secreted	554.248	857.05
ENSG00000113558	SKP1	Not secreted	554.108	426.348
ENSG00000166681	BEX3	Not secreted	553.303	382.137
ENSG00000147403	RPL10	Not secreted	543.709	1231.68
ENSG00000164919	COX6C	Not secreted	541.055	593.334
ENSG00000149925	ALDOA	Not secreted	523.854	347.236
ENSG00000135404	CD63	Intracellular or membrane-bound	522.776	749.53
ENSG00000167658	EEF2	Not secreted	519.99	549.399
ENSG00000106128	GHRHR	Intracellular or membrane-bound	519.168	1347.59
ENSG00000188846	RPL14	Not secreted	514.15	471.679
ENSG00000180879	SSR4	Not secreted	513.746	627.282
ENSG00000132475	H3F3B	Not secreted	508.203	436.882
ENSG00000165119	HNRNPK	Not secreted	507.895	546.226
ENSG00000140988	RPS2	Not secreted	506.032	588.469
ENSG00000064835	POU1F1	Not secreted	505.93	476.805
ENSG00000105223	PLD3	Not secreted	505.686	418.502
ENSG00000122566	HNRNPA2B1	Intracellular or membrane-bound	496.343	509.676
ENSG00000104763	ASAH1	Intracellular or membrane-bound	495.878	409.831
ENSG00000128739	SNRPN	Not secreted	493.993	469.225
ENSG00000115268	RPS15	Not secreted	493.933	386.807
ENSG00000219200	RNASEK	Not secreted	493.04	372.952
ENSG00000135486	HNRNPA1	Not secreted	484.152	441.799
ENSG00000196262	PPIA	Secreted to blood	477.946	521.698
ENSG00000233927	RPS28	Not secreted	475.852	329.055
ENSG00000110955	ATP5F1B	Not secreted	474.109	464.265
ENSG00000166598	HSP90B1	Intracellular or membrane-bound	471.26	453.724
ENSG00000118181	RPS25	Not secreted	470.637	514.082
ENSG00000177600	RPLP2	Intracellular or membrane-bound	469.696	414.768
ENSG00000150991	UBC	Not secreted	468.492	518.218
ENSG00000167004	PDIA3	Intracellular or membrane-bound	468.191	385.999
ENSG00000140391	TSPAN3	Not secreted	464.596	436.76
ENSG00000132341	RAN	Not secreted	463.065	462.984
ENSG00000105640	RPL18A	Not secreted	462.886	335.2
ENSG00000164111	ANXA5	Not secreted	462.544	383.98
ENSG00000241468	ATP5MF	Not secreted	462.435	512.34
ENSG00000085063	CD59	Intracellular or membrane-bound	452.844	556.925
ENSG00000198830	HMGN2	Not secreted	451.484	392.657
ENSG00000166848	TERF2IP	Not secreted	449.779	354.233
ENSG00000183648	NDUFB1	Not secreted	447.298	385.915
ENSG00000179010	MRFAP1	Not secreted	442.036	377.339
ENSG00000169045	HNRNPH1	Not secreted	439.238	450.009
ENSG00000166794	PPIB	Secreted to blood	437.922	565.424
ENSG00000139112	GABARAPL1	Not secreted	437.724	461.627
ENSG00000092199	HNRNPC	Not secreted	437.682	453.789
ENSG00000232112	TMA7	Not secreted	434.59	396.688
ENSG00000242265	PEG10	Not secreted	433.943	121.231
ENSG00000149806	FAU	Not secreted	432.315	392.781
ENSG00000108107	RPL28	Not secreted	430.905	296.389
ENSG00000257727	CNPY2	Intracellular or membrane-bound	423.362	463.09
ENSG00000100129	EIF3L	Not secreted	416.09	376.031
ENSG00000254772	EEF1G	Not secreted	415.105	556.382
ENSG00000120727	PAIP2	Not secreted	409.552	340.428
ENSG00000089220	PEBP1	Not secreted	407.566	402.355
ENSG00000172757	CFL1	Not secreted	407.516	337.984
ENSG00000184009	ACTG1	Not secreted	406.618	250.97
ENSG00000165502	RPL36AL	Not secreted	406.208	371.884
ENSG00000152234	ATP5F1A	Not secreted	402.409	438.857
ENSG00000111897	SERINC1	Not secreted	401.093	307.509
ENSG00000152954	NRSN1	Not secreted	400.761	208.977
ENSG00000111716	LDHB	Not secreted	399.972	268.203
ENSG00000126432	PRDX5	Not secreted	396.608	345.769
ENSG00000111775	COX6A1	Not secreted	396.482	298.958
ENSG00000102316	MAGED2	Not secreted	393.511	494.078
ENSG00000169020	ATP5ME	Not secreted	393.036	285.082
ENSG00000105254	TBCB	Not secreted	390.342	282.622
ENSG00000145730	PAM	Locally secreted	384.805	307.521
ENSG00000184613	NELL2	Secreted to blood	381.455	418.465
ENSG00000243147	MRPL33	Not secreted	378.643	344.333
ENSG00000133872	SARAF	Not secreted	376.207	316.581
ENSG00000197111	PCBP2	Not secreted	371.251	405.669
ENSG00000161203	AP2M1	Not secreted	370.302	306.662
ENSG00000168653	NDUFS5	Not secreted	370.221	424.783
ENSG00000143153	ATP1B1	Not secreted	369.823	202.994
ENSG00000142192	APP	Not secreted	366.413	358.67
ENSG00000130255	RPL36	Not secreted	364.486	243.515
ENSG00000068697	LAPTM4A	Not secreted	361.493	330.242
ENSG00000115053	NCL	Not secreted	360.015	351.207
ENSG00000168906	MAT2A	Not secreted	359.984	350.844
ENSG00000185624	P4HB	Secreted - unknown location	356.326	451.086
ENSG00000100380	ST13	Not secreted	355.608	294.342
ENSG00000104904	OAZ1	Not secreted	355.231	290.433
ENSG00000167863	ATP5PD	Not secreted	354.025	352.108
ENSG00000198668	CALM1	Not secreted	350.472	247.425
ENSG00000183291	SELENOF	Intracellular or membrane-bound	350.127	266.033
ENSG00000152795	HNRNPDL	Not secreted	347.192	249.302
ENSG00000123416	TUBA1B	Not secreted	346.611	323.414
ENSG00000092096	SLC22A17	Not secreted	346.172	235.053
ENSG00000116741	RGS2	Not secreted	344.747	320.71
ENSG00000116288	PARK7	Not secreted	344.552	347.328
ENSG00000163399	ATP1A1	Not secreted	341.476	269.816
ENSG00000075415	SLC25A3	Not secreted	337.853	334.03
ENSG00000106153	CHCHD2	Not secreted	337.012	239.537
ENSG00000188612	SUMO2	Not secreted	336.381	192.798
ENSG00000074800	ENO1	Not secreted	331.63	271.522
ENSG00000135390	ATP5MC2	Not secreted	330.736	466.829
ENSG00000116251	RPL22	Not secreted	330.121	338.542
ENSG00000150093	ITGB1	Not secreted	329.762	285.618
ENSG00000126247	CAPNS1	Not secreted	325.921	339.891
ENSG00000113387	SUB1	Not secreted	325.637	286.571
ENSG00000256618	MTRNR2L1	Secreted to blood	323.374	337.038
ENSG00000107223	EDF1	Not secreted	319.435	281.118
ENSG00000107262	BAG1	Not secreted	316.89	224.115
ENSG00000168066	SF1	Not secreted	316.033	304.679
ENSG00000122026	RPL21	Not secreted	315.257	253.425
ENSG00000104408	EIF3E	Not secreted	313.594	296.897
ENSG00000123131	PRDX4	Intracellular or membrane-bound	309.33	336.385
ENSG00000205542	TMSB4X	Not secreted	309.298	1009.01
ENSG00000184205	TSPYL2	Not secreted	308.664	363.249
ENSG00000065518	NDUFB4	Not secreted	307.236	255.464
ENSG00000132639	SNAP25	Not secreted	304.766	240.452
ENSG00000083845	RPS5	Not secreted	304.376	359.673
ENSG00000034713	GABARAPL2	Not secreted	302.501	263.247
ENSG00000179218	CALR	Intracellular or membrane-bound	301.86	309.362
ENSG00000136888	ATP6V1G1	Not secreted	300.779	218.11
ENSG00000197043	ANXA6	Not secreted	299.538	405.824
ENSG00000198825	INPP5F	Not secreted	298.483	295.736
ENSG00000111669	TPI1	Not secreted	298.281	262.815
ENSG00000125971	DYNLRB1	Not secreted	297.359	246.965
ENSG00000137726	FXYD6	Not secreted	296.909	269.137
ENSG00000206503	HLA-A	Not secreted	296.314	1.40847
ENSG00000089157	RPLP0	Not secreted	294.915	493.594
ENSG00000154723	ATP5PF	Not secreted	294.796	211.122
ENSG00000173486	FKBP2	Intracellular or membrane-bound	293.582	265.13
ENSG00000255302	EID1	Not secreted	293.557	245.341
ENSG00000171530	TBCA	Not secreted	291.664	193.858
ENSG00000113732	ATP6V0E1	Not secreted	290.08	264.628
ENSG00000128272	ATF4	Not secreted	289.825	290.475
ENSG00000102409	BEX4	Not secreted	289.391	159.333
ENSG00000169439	SDC2	Not secreted	288.254	297.052
ENSG00000116560	SFPQ	Not secreted	287.71	279.573
ENSG00000255823	MTRNR2L8	Secreted to blood	287.375	230.516
ENSG00000015479	MATR3	Intracellular or membrane-bound	286.202	224.31
ENSG00000088448	ANKRD10	Not secreted	285.695	275.915
ENSG00000091592	NLRP1	Not secreted	285.305	162.981
ENSG00000115944	COX7A2L	Not secreted	285.208	295.957
ENSG00000131051	RBM39	Not secreted	282.284	307.707
ENSG00000138668	HNRNPD	Not secreted	281.771	223.541
ENSG00000163041	H3F3A	Not secreted	281.001	213.999
ENSG00000129562	DAD1	Not secreted	280.771	296.074
ENSG00000110651	CD81	Not secreted	279.866	299.786
ENSG00000116459	ATP5PB	Intracellular or membrane-bound	279.118	246.286
ENSG00000184905	TCEAL2	Not secreted	279.094	187.696
ENSG00000111678	C12orf57	Not secreted	278.423	176.653
ENSG00000089280	FUS	Not secreted	278.041	208.034
ENSG00000159140	SON	Not secreted	277.408	397.071
ENSG00000187109	NAP1L1	Not secreted	277.376	204.411
ENSG00000189403	HMGB1	Intracellular or membrane-bound	277.29	234.741
ENSG00000126524	SBDS	Not secreted	276.126	176.555
ENSG00000197728	RPS26	Not secreted	275.663	143.713
ENSG00000167414	GNG8	Not secreted	274.587	538.835
ENSG00000184867	ARMCX2	Not secreted	274.55	261.976
ENSG00000260548	AL035425.2	Not secreted	274.191	290.37
ENSG00000143761	ARF1	Not secreted	272.454	238.864
ENSG00000044574	HSPA5	Intracellular or membrane-bound	271.498	264.396
ENSG00000133134	BEX2	Not secreted	271.023	157.76
ENSG00000166562	SEC11C	Not secreted	270.459	294.676
ENSG00000154096	THY1	Not secreted	268.625	225.607
ENSG00000169714	CNBP	Not secreted	268.018	252.48
ENSG00000180817	PPA1	Not secreted	266.637	246.851
ENSG00000173660	UQCRH	Not secreted	265.844	257.682
ENSG00000115677	HDLBP	Not secreted	261.761	262.008
ENSG00000204677	FAM153C	Not secreted	261.241	202.207
ENSG00000112514	CUTA	Secreted to blood	261.187	253.694
ENSG00000108953	YWHAE	Not secreted	260.257	160.222
ENSG00000166136	NDUFB8	Not secreted	259.362	288.791
ENSG00000164924	YWHAZ	Not secreted	259.036	194.577
ENSG00000108946	PRKAR1A	Not secreted	258.759	238.908
ENSG00000134884	ARGLU1	Not secreted	258.492	253.726
ENSG00000147677	EIF3H	Not secreted	258.302	246.007
ENSG00000134308	YWHAQ	Not secreted	258.298	211.908
ENSG00000100201	DDX17	Intracellular or membrane-bound	256.691	325.551
ENSG00000005486	RHBDD2	Not secreted	254.28	235.887
ENSG00000072778	ACADVL	Not secreted	252.787	511.463
ENSG00000067560	RHOA	Not secreted	251.852	239.352
ENSG00000131100	ATP6V1E1	Not secreted	251.784	217.745
ENSG00000169567	HINT1	Not secreted	251.158	262.053
ENSG00000108848	LUC7L3	Not secreted	250.938	208.691
ENSG00000184752	NDUFA12	Not secreted	250.316	156.044
ENSG00000115457	IGFBP2	Secreted to blood	250.153	51.3878
ENSG00000106803	SEC61B	Not secreted	248.828	192.561
ENSG00000067225	PKM	Not secreted	247.377	167.452
ENSG00000116754	SRSF11	Not secreted	246.912	173.563
ENSG00000167283	ATP5MG	Not secreted	246.716	298.809
ENSG00000109180	OCIAD1	Not secreted	244.743	120.919
ENSG00000171314	PGAM1	Not secreted	244.198	251.179
ENSG00000104112	SCG3	Locally secreted in brain	243.921	181.031
ENSG00000112081	SRSF3	Not secreted	243.556	247.929
ENSG00000173113	TRMT112	Not secreted	242.489	206.257
ENSG00000122545	SEPT7	Not secreted	241.85	173.781
ENSG00000105373	NOP53	Not secreted	239.82	175.199
ENSG00000265972	TXNIP	Not secreted	239.19	492.205
ENSG00000243678	NME2	Not secreted	238.982	254.164
ENSG00000167110	GOLGA2	Not secreted	237.784	274.175
ENSG00000187514	PTMA	Not secreted	236.948	226.584
ENSG00000203879	GDI1	Not secreted	235.843	237.982
ENSG00000233024	AC126755.2	Not secreted	235.812	237.724
ENSG00000189060	H1F0	Not secreted	234.837	176.537
ENSG00000133318	RTN3	Not secreted	234.78	155.293
ENSG00000159377	PSMB4	Not secreted	234.399	266.116
ENSG00000117632	STMN1	Not secreted	233.829	176.261
ENSG00000125743	SNRPD2	Not secreted	232.718	229.766
ENSG00000114902	SPCS1	Not secreted	231.909	199.901
ENSG00000156642	NPTN	Not secreted	231.1	208.437
ENSG00000164405	UQCRQ	Not secreted	230.878	192.418
ENSG00000100664	EIF5	Not secreted	230.466	163.577
ENSG00000163001	CFAP36	Not secreted	229.846	154.685
ENSG00000115524	SF3B1	Not secreted	228.715	247.751
ENSG00000176340	COX8A	Not secreted	228.651	221.303
ENSG00000167642	SPINT2	Not secreted	227.436	228.134
ENSG00000124193	SRSF6	Not secreted	227.126	280.796
ENSG00000168385	SEPT2	Not secreted	226.622	203.895
ENSG00000125356	NDUFA1	Not secreted	226.132	246.794
ENSG00000143543	JTB	Not secreted	225.865	204.842
ENSG00000125868	DSTN	Not secreted	225.771	201.091
ENSG00000060138	YBX3	Not secreted	225.252	184.804
ENSG00000172270	BSG	Not secreted	225.186	219.315
ENSG00000084207	GSTP1	Not secreted	225.011	295.74
ENSG00000135821	GLUL	Not secreted	224.88	99.6033
ENSG00000156411	ATP5MPL	Not secreted	224.045	202.475
ENSG00000100342	APOL1	Secreted to blood	223.618	248.144
ENSG00000168824	NSG1	Not secreted	223.485	156.389
ENSG00000171867	PRNP	Intracellular or membrane-bound	222.838	93.2893
ENSG00000183889	AC138969.1	Not secreted	222.697	206.401
ENSG00000102144	PGK1	Not secreted	221.941	206.799
ENSG00000250722	SELENOP	Secreted to blood	221.649	330.783
ENSG00000140319	SRP14	Not secreted	221.506	146.47
ENSG00000164733	CTSB	Secreted to blood	220.424	188.435
ENSG00000153187	HNRNPU	Not secreted	219.512	190.396
ENSG00000139970	RTN1	Not secreted	219.132	142.188
ENSG00000118680	MYL12B	Not secreted	218.355	207.287
ENSG00000188243	COMMD6	Not secreted	218.351	175.811
ENSG00000231500	RPS18	Not secreted	218.046	377.255
ENSG00000003756	RBM5	Not secreted	217.76	248.021
ENSG00000214253	FIS1	Not secreted	217.714	237.467
ENSG00000164032	H2AFZ	Not secreted	217.067	196.985
ENSG00000131238	PPT1	Intracellular or membrane-bound	216.58	180.585
ENSG00000081154	PCNP	Not secreted	216.205	136.621
ENSG00000132424	PNISR	Not secreted	216.074	196.282
ENSG00000133142	TCEAL4	Not secreted	215.987	168.308
ENSG00000183654	MARCH11	Not secreted	215.753	87.4809
ENSG00000006128	TAC1	Secreted to blood	215.639	4.79462
ENSG00000163956	LRPAP1	Intracellular or membrane-bound	215.608	129.883
ENSG00000070756	PABPC1	Not secreted	215.324	220.962
ENSG00000171724	VAT1L	Not secreted	215.172	86.7597
ENSG00000134590	RTL8C	Not secreted	214.696	152.995
ENSG00000087302	RTRAF	Not secreted	214.484	177.607
ENSG00000138674	SEC31A	Not secreted	214.454	219.685
ENSG00000102226	USP11	Intracellular or membrane-bound	214.228	207.025
ENSG00000111481	COPZ1	Not secreted	213.124	255.172
ENSG00000114784	EIF1B	Not secreted	212.819	150.966
ENSG00000156298	TSPAN7	Not secreted	212.023	185.81
ENSG00000182149	IST1	Not secreted	211.355	205.267
ENSG00000104723	TUSC3	Not secreted	210.632	229.06
ENSG00000109046	WSB1	Not secreted	208.606	220.679
ENSG00000134248	LAMTOR5	Not secreted	208.591	208.467
ENSG00000126267	COX6B1	Not secreted	208.424	244.304
ENSG00000163463	KRTCAP2	Not secreted	208.119	221.584
ENSG00000132716	DCAF8	Not secreted	207.981	277.53
ENSG00000182670	TTC3	Not secreted	207.781	165.128
ENSG00000162613	FUBP1	Not secreted	207.375	191.034
ENSG00000182985	CADM1	Not secreted	207.058	243.228
ENSG00000101558	VAPA	Not secreted	206.958	165.305
ENSG00000141367	CLTC	Not secreted	206.872	173.749
ENSG00000116001	TIA1	Not secreted	206.772	240.416
ENSG00000232388	SMIM26	Not secreted	206.441	204.229
ENSG00000103769	RAB11A	Not secreted	205.977	163.971
ENSG00000068912	ERLEC1	Intracellular or membrane-bound	205.558	212.094
ENSG00000135541	AHI1	Not secreted	205.305	120.249
ENSG00000089248	ERP29	Intracellular or membrane-bound	204.871	226.451
ENSG00000167468	GPX4	Intracellular or membrane-bound	204.767	237.858
ENSG00000008952	SEC62	Not secreted	204.743	152.191
ENSG00000197956	S100A6	Not secreted	204.416	188.884
ENSG00000178602	OTOS	Locally secreted	203.647	85.7415
ENSG00000260916	CCPG1	Not secreted	203.332	162.72
ENSG00000157020	SEC13	Not secreted	202.687	233.201
ENSG00000113140	SPARC	Secreted to blood	202.319	825.365
ENSG00000103034	NDRG4	Not secreted	201.307	172.174
ENSG00000104852	SNRNP70	Not secreted	200.755	186.605
ENSG00000023734	STRAP	Not secreted	200.601	142.853
ENSG00000116337	AMPD2	Not secreted	200.403	195.761
ENSG00000184432	COPB2	Not secreted	198.555	193.728
ENSG00000110696	C11orf58	Not secreted	198.434	176.286
ENSG00000014641	MDH1	Not secreted	198.384	123.985
ENSG00000159199	ATP5MC1	Not secreted	198.26	226.813
ENSG00000102317	RBM3	Not secreted	198.006	232.9
ENSG00000141756	FKBP10	Intracellular or membrane-bound	196.83	254.318
ENSG00000154518	ATP5MC3	Not secreted	196.804	157.465
ENSG00000008018	PSMB1	Not secreted	195.234	188.648
ENSG00000139684	ESD	Not secreted	194.94	170.829
ENSG00000130638	ATXN10	Not secreted	194.808	180.75
ENSG00000143222	UFC1	Not secreted	194.53	235.157
ENSG00000100138	SNU13	Not secreted	193.931	171.09
ENSG00000108679	LGALS3BP	Secreted to blood	193.713	133.218
ENSG00000138078	PREPL	Not secreted	193.667	147.332
ENSG00000177879	AP3S1	Not secreted	193.408	106.781
ENSG00000170144	HNRNPA3	Not secreted	193.327	166.072
ENSG00000118363	SPCS2	Not secreted	193.103	151.688
ENSG00000154978	VOPP1	Not secreted	193.011	184.349
ENSG00000124172	ATP5F1E	Not secreted	192.996	147.615
ENSG00000150459	SAP18	Not secreted	192.719	131.607
ENSG00000131171	SH3BGRL	Not secreted	192.228	139.741
ENSG00000100591	AHSA1	Not secreted	191.709	162.94
ENSG00000149100	EIF3M	Not secreted	191.652	183.225
ENSG00000127922	SEM1	Not secreted	191.478	168.099
ENSG00000105993	DNAJB6	Not secreted	191.344	132.975
ENSG00000173726	TOMM20	Not secreted	190.608	127.659
ENSG00000126777	KTN1	Not secreted	190.401	172.368
ENSG00000105701	FKBP8	Not secreted	189.093	149.885
ENSG00000168710	AHCYL1	Not secreted	189.004	295.302
ENSG00000119655	NPC2	Secreted to blood	188.991	202.061
ENSG00000116171	SCP2	Not secreted	188.907	144.775
ENSG00000162595	DIRAS3	Not secreted	188.857	129.555
ENSG00000185222	TCEAL9	Not secreted	188.707	119.643
ENSG00000078668	VDAC3	Not secreted	187.747	147.2
ENSG00000241837	ATP5PO	Not secreted	186.399	173.586
ENSG00000182220	ATP6AP2	Not secreted	185.498	168.401
ENSG00000049449	RCN1	Intracellular or membrane-bound	185.209	430.532
ENSG00000117691	NENF	Secreted - unknown location	184.49	231.572
ENSG00000118495	PLAGL1	Not secreted	184.338	247.698
ENSG00000108465	CDK5RAP3	Not secreted	183.824	282.391
ENSG00000078369	GNB1	Not secreted	183.484	152.903
ENSG00000135624	CCT7	Not secreted	183.008	201.093
ENSG00000148798	INA	Not secreted	182.294	97.9519
ENSG00000155957	TMBIM4	Not secreted	181.853	159.401
ENSG00000128609	NDUFA5	Not secreted	181.431	123.895
ENSG00000081181	ARG2	Not secreted	181.38	218.031
ENSG00000102265	TIMP1	Secreted to blood	181.264	266.043
ENSG00000122679	RAMP3	Not secreted	181.103	91.9575
ENSG00000187601	MAGEH1	Not secreted	180.967	205.036
ENSG00000139644	TMBIM6	Not secreted	180.574	189.086
ENSG00000174684	B4GAT1	Intracellular or membrane-bound	180.386	92.22
ENSG00000119705	SLIRP	Not secreted	180.141	157.863
ENSG00000163875	MEAF6	Not secreted	179.118	119.743
ENSG00000100632	ERH	Not secreted	178.973	108.027
ENSG00000010322	NISCH	Not secreted	178.888	255.981
ENSG00000079785	DDX1	Not secreted	178.045	157.864
ENSG00000186010	NDUFA13	Not secreted	177.404	164.152
ENSG00000103811	CTSH	Intracellular or membrane-bound	177.388	82.0455
ENSG00000166557	TMED3	Not secreted	177.386	150.127
ENSG00000178104	PDE4DIP	Not secreted	177.294	206.246
ENSG00000031698	SARS	Not secreted	177.187	176.436
ENSG00000118418	HMGN3	Not secreted	176.254	112.161
ENSG00000117616	RSRP1	Not secreted	175.927	150.382
ENSG00000117984	CTSD	Secreted to blood	175.161	123.554
ENSG00000122218	COPA	Secreted to blood	174.832	192.246
ENSG00000114115	RBP1	Not secreted	174.409	200.496
ENSG00000263001	GTF2I	Not secreted	174.39	148.7
ENSG00000115310	RTN4	Not secreted	174.325	128.976
ENSG00000106772	PRUNE2	Not secreted	174.031	183.125
ENSG00000146425	DYNLT1	Not secreted	173.192	164.081
ENSG00000111639	MRPL51	Not secreted	173.034	147.766
ENSG00000114416	FXR1	Not secreted	172.617	130.373
ENSG00000068745	IP6K2	Not secreted	172.241	149.967
ENSG00000215301	DDX3X	Not secreted	172.215	138.553
ENSG00000134453	RBM17	Not secreted	172.178	187.611
ENSG00000135549	PKIB	Not secreted	171.953	90.4323
ENSG00000102804	TSC22D1	Not secreted	171.423	154.573
ENSG00000143198	MGST3	Not secreted	171.319	217.732
ENSG00000185088	RPS27L	Not secreted	171.048	137.625
ENSG00000143612	C1orf43	Not secreted	170.9	170.757
ENSG00000110514	MADD	Not secreted	170.839	114.308
ENSG00000170899	GSTA4	Not secreted	170.329	146.888
ENSG00000105185	PDCD5	Not secreted	169.79	118.029
ENSG00000147416	ATP6V1B2	Not secreted	169.735	145.821
ENSG00000147684	NDUFB9	Not secreted	169.223	144.027
ENSG00000138279	ANXA7	Not secreted	169.216	164.491
ENSG00000079246	XRCC5	Not secreted	168.982	155.7
ENSG00000165678	GHITM	Not secreted	168.852	172.316
ENSG00000128699	ORMDL1	Not secreted	168.054	160.56
ENSG00000136450	SRSF1	Not secreted	167.746	161.839
ENSG00000214736	TOMM6	Not secreted	167.117	179.187
ENSG00000151366	NDUFC2	Not secreted	167.026	79.5798
ENSG00000161547	SRSF2	Not secreted	167.001	163.929
ENSG00000090266	NDUFB2	Not secreted	166.795	158.201
ENSG00000230989	HSBP1	Not secreted	166.631	114.39
ENSG00000108561	C1QBP	Intracellular or membrane-bound	166.547	143.691
ENSG00000136854	STXBP1	Not secreted	166.151	132.187
ENSG00000117410	ATP6V0B	Not secreted	165.973	221.556
ENSG00000178988	MRFAP1L1	Not secreted	165.837	133.15
ENSG00000137409	MTCH1	Not secreted	165.683	167.65
ENSG00000109332	UBE2D3	Not secreted	165.646	139.362
ENSG00000180398	MCFD2	Intracellular or membrane-bound	165.349	150.216
ENSG00000129055	ANAPC13	Not secreted	165.167	114.062
ENSG00000100528	CNIH1	Not secreted	165.119	156.41
ENSG00000013441	CLK1	Not secreted	164.479	170.145
ENSG00000150593	PDCD4	Not secreted	164.264	136.349
ENSG00000172428	COPS9	Not secreted	164.136	122.967
ENSG00000106105	GARS	Intracellular or membrane-bound	164.038	145.097
ENSG00000117906	RCN2	Intracellular or membrane-bound	163.904	103.87
ENSG00000169976	SF3B5	Not secreted	163.855	243.61
ENSG00000123091	RNF11	Not secreted	163.646	121.39
ENSG00000147400	CETN2	Not secreted	163.346	120.144
ENSG00000138495	COX17	Not secreted	163.26	154.264
ENSG00000154556	SORBS2	Not secreted	163.125	8.74097
ENSG00000148180	GSN	Secreted to blood	162.332	272.337
ENSG00000080503	SMARCA2	Not secreted	162.247	124.784
ENSG00000163536	SERPINI1	Locally secreted in brain	162.232	130.422
ENSG00000164040	PGRMC2	Not secreted	161.884	103.729
ENSG00000128335	APOL2	Not secreted	161.834	230.102
ENSG00000108828	VAT1	Not secreted	161.738	104.099
ENSG00000100902	PSMA6	Not secreted	161.482	173.13
ENSG00000134333	LDHA	Not secreted	160.819	92.9344
ENSG00000205581	HMGN1	Not secreted	160.498	129.176
ENSG00000101199	ARFGAP1	Not secreted	160.496	187.07
ENSG00000178741	COX5A	Not secreted	160.473	121.523
ENSG00000196419	XRCC6	Not secreted	160.35	165.75
ENSG00000113013	HSPA9	Not secreted	159.88	134.139
ENSG00000163902	RPN1	Not secreted	159.679	185.526
ENSG00000153037	SRP19	Not secreted	159.377	122.97
ENSG00000198843	SELENOT	Not secreted	159.277	153.366
ENSG00000129990	SYT5	Not secreted	158.964	100.025
ENSG00000135535	CD164	Intracellular or membrane-bound	158.88	151.219
ENSG00000049089	COL9A2	Locally secreted to extracellular matrix	158.876	115.328
ENSG00000134153	EMC7	Not secreted	158.856	116.538
ENSG00000112983	BRD8	Not secreted	158.396	189.728
ENSG00000135127	BICDL1	Not secreted	158.182	132.274
ENSG00000132485	ZRANB2	Not secreted	157.831	177.813
ENSG00000057608	GDI2	Not secreted	157.077	133.176
ENSG00000111912	NCOA7	Not secreted	157.058	104.697
ENSG00000136238	RAC1	Not secreted	156.726	137.127
ENSG00000185883	ATP6V0C	Not secreted	156.587	75.1034
ENSG00000076554	TPD52	Not secreted	156.338	119.163
ENSG00000129084	PSMA1	Not secreted	156.075	120.356
ENSG00000144381	HSPD1	Not secreted	156.013	133.024
ENSG00000170248	PDCD6IP	Intracellular or membrane-bound	155.878	132.632
ENSG00000089693	MLF2	Not secreted	155.841	125.701
ENSG00000165533	TTC8	Not secreted	155.714	161.6
ENSG00000150753	CCT5	Not secreted	155.569	144.847
ENSG00000228474	OST4	Not secreted	155.317	166.171
ENSG00000164985	PSIP1	Not secreted	155.214	100.154
ENSG00000114850	SSR3	Not secreted	154.956	213.258
ENSG00000156261	CCT8	Not secreted	154.627	113.305
ENSG00000140400	MAN2C1	Not secreted	153.868	236.538
ENSG00000140416	TPM1	Not secreted	153.839	62.9009
ENSG00000101361	NOP56	Not secreted	153.799	161.046
ENSG00000104388	RAB2A	Not secreted	153.708	129.252
ENSG00000137818	RPLP1	Not secreted	153.559	47.9733
ENSG00000172568	FNDC9	Not secreted	152.892	137.746
ENSG00000134910	STT3A	Not secreted	152.817	182.796
ENSG00000170581	STAT2	Not secreted	152.703	241.12
ENSG00000018189	RUFY3	Not secreted	152.459	122.222
ENSG00000118785	SPP1	Secreted to blood	151.734	14.3846
ENSG00000125931	CITED1	Not secreted	151.729	168.548
ENSG00000167815	PRDX2	Not secreted	151.149	156.105
ENSG00000172115	CYCS	Not secreted	150.977	107.225
ENSG00000117054	ACADM	Not secreted	150.571	129.532
ENSG00000133835	HSD17B4	Not secreted	149.754	128.742
ENSG00000139211	AMIGO2	Not secreted	149.74	115.894
ENSG00000204065	TCEAL5	Not secreted	149.68	41.7144
ENSG00000138085	ATRAID	Not secreted	149.343	189.91
ENSG00000138069	RAB1A	Not secreted	149.296	119.931
ENSG00000170348	TMED10	Not secreted	149.124	187.609
ENSG00000131508	UBE2D2	Not secreted	148.871	101.299
ENSG00000163512	AZI2	Not secreted	148.859	140.106
ENSG00000075785	RAB7A	Not secreted	148.723	133.423
ENSG00000196704	AMZ2	Not secreted	148.413	129.604
ENSG00000114942	EEF1B2	Not secreted	147.889	233.302
ENSG00000142875	PRKACB	Not secreted	147.749	105.575
ENSG00000180964	TCEAL8	Not secreted	147.622	97.462
ENSG00000105698	USF2	Not secreted	147.578	144.904
ENSG00000016864	GLT8D1	Not secreted	147.412	158.439
ENSG00000131507	NDFIP1	Intracellular or membrane-bound	147.27	98.0305
ENSG00000273173	SNURF	Not secreted	146.492	102.284
ENSG00000004399	PLXND1	Not secreted	146.386	165.586
ENSG00000176731	C8orf59	Not secreted	146.26	113.654
ENSG00000101294	HM13	Not secreted	145.759	158.054
ENSG00000105854	PON2	Secreted to blood	145.686	102.263
ENSG00000115541	HSPE1	Not secreted	144.899	106.556
ENSG00000131966	ACTR10	Not secreted	144.794	114.311
ENSG00000198231	DDX42	Not secreted	144.363	126.635
ENSG00000165637	VDAC2	Not secreted	144.346	132.254
ENSG00000108424	KPNB1	Not secreted	144.227	117.127
ENSG00000166448	TMEM130	Not secreted	143.867	125.488
ENSG00000120963	ZNF706	Not secreted	143.633	109.695
ENSG00000010219	DYRK4	Not secreted	143.245	146.789
ENSG00000184007	PTP4A2	Not secreted	143.126	110.179
ENSG00000064115	TM7SF3	Not secreted	143.091	179.819
ENSG00000146731	CCT6A	Not secreted	143.088	125.183
ENSG00000129083	COPB1	Not secreted	142.88	125.871
ENSG00000147669	POLR2K	Not secreted	142.819	117.507
ENSG00000128951	DUT	Not secreted	142.682	108.058
ENSG00000173436	MINOS1	Not secreted	142.435	148.444
ENSG00000131828	PDHA1	Intracellular or membrane-bound	142.177	171.933
ENSG00000113712	CSNK1A1	Not secreted	142.155	115.429
ENSG00000143158	MPC2	Not secreted	142.063	98.4642
ENSG00000035862	TIMP2	Locally secreted to extracellular matrix	141.57	137.847
ENSG00000213614	HEXA	Intracellular or membrane-bound	141.499	184.701
ENSG00000182004	SNRPE	Not secreted	141.034	81.0166
ENSG00000130643	CALY	Not secreted	140.935	97.5536
ENSG00000109390	NDUFC1	Not secreted	140.844	88.3859
ENSG00000143418	CERS2	Not secreted	140.793	186.979
ENSG00000126214	KLC1	Not secreted	140.68	94.0833
ENSG00000174953	DHX36	Not secreted	140.674	108.305
ENSG00000086598	TMED2	Not secreted	140.257	153.168
ENSG00000196507	TCEAL3	Not secreted	139.747	72.4986
ENSG00000143621	ILF2	Not secreted	139.643	165.557
ENSG00000004779	NDUFAB1	Not secreted	139.311	100.645
ENSG00000122705	CLTA	Not secreted	139.064	118.665
ENSG00000082641	NFE2L1	Intracellular or membrane-bound	138.863	168.178
ENSG00000120948	TARDBP	Not secreted	138.744	124.385
ENSG00000127990	SGCE	Not secreted	138.717	79.9795
ENSG00000184515	BEX5	Not secreted	138.476	83.6541
ENSG00000122378	FAM213A	Intracellular or membrane-bound	138.157	217.999
ENSG00000169139	UBE2V2	Not secreted	137.587	97.2362
ENSG00000007516	BAIAP3	Not secreted	137.556	112.116
ENSG00000134324	LPIN1	Not secreted	137.534	160.448
ENSG00000182944	EWSR1	Not secreted	137.517	133.348
ENSG00000164182	NDUFAF2	Not secreted	137.462	107.241
ENSG00000077549	CAPZB	Not secreted	137.432	151.944
ENSG00000214078	CPNE1	Not secreted	137.317	162.496
ENSG00000164258	NDUFS4	Not secreted	137.091	104.868
ENSG00000187957	DNER	Not secreted	137.075	107.793
ENSG00000100554	ATP6V1D	Not secreted	137.006	28.7862
ENSG00000143248	RGS5	Not secreted	136.923	678.717
ENSG00000143256	PFDN2	Not secreted	136.866	100.258
ENSG00000029363	BCLAF1	Not secreted	136.747	111.674
ENSG00000130770	ATP5IF1	Not secreted	136.726	92.339
ENSG00000175768	TOMM5	Not secreted	136.547	106.933
ENSG00000051108	HERPUD1	Not secreted	136.315	197.177
ENSG00000147571	CRH	Secreted to blood	136.287	4.28327
ENSG00000196235	SUPT5H	Not secreted	136.254	160.796
ENSG00000153774	CFDP1	Not secreted	135.886	109.284
ENSG00000146278	PNRC1	Not secreted	135.866	99.8828
ENSG00000157005	SST	Secreted to blood	135.814	15.3248
ENSG00000105438	KDELR1	Not secreted	135.429	166.887
ENSG00000137288	UQCC2	Not secreted	135.373	144.788
ENSG00000198961	PJA2	Not secreted	134.917	99.3847
ENSG00000100336	APOL4	Secreted to blood	134.845	181.049
ENSG00000106682	EIF4H	Not secreted	134.72	111.165
ENSG00000114125	RNF7	Not secreted	134.144	95.3007
ENSG00000175166	PSMD2	Not secreted	134.058	133.482
ENSG00000115128	SF3B6	Not secreted	134.022	112.508
ENSG00000113845	TIMMDC1	Not secreted	133.958	102.52
ENSG00000205352	PRR13	Not secreted	133.785	147.545
ENSG00000135940	COX5B	Not secreted	133.656	86.2609
ENSG00000130066	SAT1	Not secreted	133.438	330.783
ENSG00000095139	ARCN1	Not secreted	133.329	118.915
ENSG00000140395	WDR61	Not secreted	133.174	148.376
ENSG00000198856	OSTC	Not secreted	132.737	159.461
ENSG00000144895	EIF2A	Not secreted	132.734	128.08
ENSG00000254999	BRK1	Not secreted	132.705	133.298
ENSG00000071553	ATP6AP1	Not secreted	132.54	130.791
ENSG00000171824	EXOSC10	Not secreted	132.447	160.926
ENSG00000074695	LMAN1	Not secreted	132.324	107.832
ENSG00000141759	TXNL4A	Not secreted	132.283	99.2982
ENSG00000184110	EIF3C	Not secreted	132.052	166.212
ENSG00000135164	DMTF1	Not secreted	132.045	108.136
ENSG00000122565	CBX3	Not secreted	131.518	97.1995
ENSG00000167460	TPM4	Not secreted	131.425	109.194
ENSG00000081087	OSTM1	Not secreted	131.133	94.1426
ENSG00000116299	KIAA1324	Not secreted	130.995	184.161
ENSG00000160014	CALM3	Not secreted	130.984	161.132
ENSG00000178252	WDR6	Not secreted	130.692	193.33
ENSG00000101166	PRELID3B	Not secreted	130.666	127.625
ENSG00000138385	SSB	Not secreted	130.585	103.259
ENSG00000102401	ARMCX3	Not secreted	130.535	144.791
ENSG00000117592	PRDX6	Not secreted	130.492	137.488
ENSG00000155096	AZIN1	Not secreted	130.317	89.1449
ENSG00000165672	PRDX3	Not secreted	130.188	115.361
ENSG00000205531	NAP1L4	Not secreted	130.156	109.246
ENSG00000124570	SERPINB6	Not secreted	130.147	90.3014
ENSG00000058262	SEC61A1	Not secreted	130.124	141.791
ENSG00000170791	CHCHD7	Not secreted	130.111	105.85
ENSG00000162545	CAMK2N1	Not secreted	130.106	41.0806
ENSG00000132199	ENOSF1	Not secreted	130.039	108.02
ENSG00000196562	SULF2	Intracellular or membrane-bound	129.913	200.147
ENSG00000106245	BUD31	Not secreted	129.856	87.641
ENSG00000102878	HSF4	Not secreted	129.773	157.424
ENSG00000166986	MARS	Not secreted	129.624	136.185
ENSG00000161057	PSMC2	Not secreted	129.62	116.389
ENSG00000267855	NDUFA7	Not secreted	129.496	126.046
ENSG00000086061	DNAJA1	Not secreted	129.48	120.596
ENSG00000077232	DNAJC10	Not secreted	129.465	90.2872
ENSG00000130726	TRIM28	Intracellular or membrane-bound	129.402	122.727
ENSG00000100836	PABPN1	Not secreted	129.369	148.875
ENSG00000054356	PTPRN	Not secreted	128.875	83.8418
ENSG00000163938	GNL3	Not secreted	128.8	135.452
ENSG00000109083	IFT20	Not secreted	128.785	122.167
ENSG00000128524	ATP6V1F	Not secreted	128.709	91.8561
ENSG00000174938	SEZ6L2	Not secreted	128.517	91.7871
ENSG00000102003	SYP	Not secreted	128.458	104.298
ENSG00000134202	GSTM3	Not secreted	128.137	71.4669
ENSG00000166295	ANAPC16	Not secreted	128.098	131.783
ENSG00000163618	CADPS	Not secreted	128.073	126.185
ENSG00000198612	COPS8	Not secreted	127.879	99.1666
ENSG00000151327	FAM177A1	Secreted to blood	127.834	87.118
ENSG00000140718	FTO	Not secreted	127.812	105.277
ENSG00000089053	ANAPC5	Not secreted	127.598	137.047
ENSG00000138449	SLC40A1	Not secreted	127.53	116.621
ENSG00000163660	CCNL1	Intracellular or membrane-bound	127.52	95.8948
ENSG00000127483	HP1BP3	Not secreted	127.386	129.037
ENSG00000197616	MYH6	Not secreted	127.056	28.4778
ENSG00000244754	N4BP2L2	Not secreted	126.957	109.16
ENSG00000141401	IMPA2	Not secreted	126.94	221.873
ENSG00000127540	UQCR11	Not secreted	126.79	109.183
ENSG00000134825	TMEM258	Not secreted	126.587	191.361
ENSG00000154122	ANKH	Not secreted	126.494	151.609
ENSG00000169564	PCBP1	Not secreted	126.397	115.601
ENSG00000170373	CST1	Locally secreted to GI-tract	126.284	2.22971
ENSG00000244038	DDOST	Not secreted	126.25	267.291
ENSG00000197102	DYNC1H1	Not secreted	125.836	117.134
ENSG00000237765	FAM200B	Not secreted	125.703	77.3213
ENSG00000178913	TAF7	Not secreted	125.672	101.06
ENSG00000101856	PGRMC1	Not secreted	125.655	65.0181
ENSG00000095787	WAC	Not secreted	125.35	98.6454
ENSG00000185164	NOMO2	Not secreted	125.345	107.68
ENSG00000129636	ITFG1	Intracellular or membrane-bound	124.943	92.4393
ENSG00000115806	GORASP2	Not secreted	124.768	109.38
ENSG00000125304	TM9SF2	Not secreted	124.688	114.168
ENSG00000221978	CCNL2	Intracellular or membrane-bound	124.598	139.979
ENSG00000163466	ARPC2	Not secreted	124.56	133.607
ENSG00000204071	TCEAL6	Not secreted	124.528	61.7154
ENSG00000074201	CLNS1A	Not secreted	124.52	131.313
ENSG00000125991	ERGIC3	Not secreted	124.405	163.502
ENSG00000145337	PYURF	Not secreted	124.228	85.4476
ENSG00000105583	WDR83OS	Not secreted	124.158	127.482
ENSG00000175203	DCTN2	Not secreted	124.13	125.137
ENSG00000183833	MAATS1	Not secreted	124.09	107.864
ENSG00000166337	TAF10	Not secreted	123.961	123.139
ENSG00000160271	RALGDS	Not secreted	123.726	89.6721
ENSG00000134440	NARS	Not secreted	123.577	120.666
ENSG00000237651	C2orf74	Not secreted	123.53	85.8896
ENSG00000130396	AFDN	Not secreted	123.33	150.703
ENSG00000074696	HACD3	Not secreted	123.296	92.1037
ENSG00000143977	SNRPG	Not secreted	123.283	96.4818
ENSG00000145284	SCD5	Not secreted	123.15	109.535
ENSG00000106615	RHEB	Not secreted	123.145	90.2091
ENSG00000119888	EPCAM	Not secreted	122.878	106.28
ENSG00000144746	ARL6IP5	Not secreted	122.762	92.4284
ENSG00000136698	CFC1	Secreted - unknown location	122.531	58.456
ENSG00000008294	SPAG9	Not secreted	122.446	85.3036
ENSG00000165775	FUNDC2	Not secreted	122.439	140.322
ENSG00000203778	FAM229B	Not secreted	122.295	137.612
ENSG00000111328	CDK2AP1	Not secreted	122.26	57.1251
ENSG00000132718	SYT11	Not secreted	122.203	89.428
ENSG00000134352	IL6ST	Secreted to blood	121.853	114.286
ENSG00000065154	OAT	Not secreted	121.808	104.46
ENSG00000089597	GANAB	Intracellular or membrane-bound	121.758	179.88
ENSG00000174886	NDUFA11	Not secreted	121.035	68.5449
ENSG00000215252	GOLGA8B	Not secreted	120.803	89.2052
ENSG00000143727	ACP1	Not secreted	120.762	109.782
ENSG00000111674	ENO2	Not secreted	120.689	119.893
ENSG00000147535	PLPP5	Not secreted	120.672	157.88
ENSG00000076685	NT5C2	Not secreted	120.666	108.229
ENSG00000166012	TAF1D	Not secreted	120.603	97.6112
ENSG00000112308	C6orf62	Not secreted	120.559	140.966
ENSG00000177576	C18orf32	Not secreted	120.527	67.9357
ENSG00000110107	PRPF19	Not secreted	120.239	106.413
ENSG00000163468	CCT3	Not secreted	120.108	127.478
ENSG00000081307	UBA5	Not secreted	119.862	131.021
ENSG00000148834	GSTO1	Not secreted	119.824	100.032
ENSG00000163346	PBXIP1	Not secreted	119.553	150.095
ENSG00000122033	MTIF3	Not secreted	119.535	91.2472
ENSG00000105568	PPP2R1A	Not secreted	119.455	117.862
ENSG00000117448	AKR1A1	Not secreted	119.355	140.909
ENSG00000070831	CDC42	Not secreted	118.916	109.628
ENSG00000101158	NELFCD	Not secreted	118.757	138.629
ENSG00000131018	SYNE1	Not secreted	118.682	128.927
ENSG00000140612	SEC11A	Not secreted	118.637	167.911
ENSG00000125995	ROMO1	Not secreted	118.577	60.2491
ENSG00000013375	PGM3	Not secreted	118.464	157.171
ENSG00000164346	NSA2	Not secreted	118.325	97.8402
ENSG00000108518	PFN1	Not secreted	118.264	145.731
ENSG00000185559	DLK1	Not secreted	118.23	84.6504
ENSG00000196405	EVL	Not secreted	117.922	101.254
ENSG00000111786	SRSF9	Not secreted	117.74	124.758
ENSG00000094631	HDAC6	Not secreted	117.689	144.152
ENSG00000102931	ARL2BP	Not secreted	117.529	109.927
ENSG00000159720	ATP6V0D1	Not secreted	117.519	124.515
ENSG00000147140	NONO	Not secreted	117.479	85.777
ENSG00000114956	DGUOK	Not secreted	117.308	87.1077
ENSG00000143162	CREG1	Secreted to blood	117.283	122.353
ENSG00000096060	FKBP5	Not secreted	116.615	217.386
ENSG00000165507	DEPP1	Intracellular or membrane-bound	116.536	134.664
ENSG00000007168	PAFAH1B1	Not secreted	116.459	100.489
ENSG00000129559	NEDD8	Not secreted	116.349	120.57
ENSG00000205937	RNPS1	Not secreted	116.145	92.6815
ENSG00000130558	OLFM1	Locally secreted in brain	116.109	138.756
ENSG00000033627	ATP6V0A1	Not secreted	116.097	110.48
ENSG00000189091	SF3B3	Not secreted	116.038	125.002
ENSG00000184076	UQCR10	Not secreted	115.534	83.3279
ENSG00000126945	HNRNPH2	Not secreted	115.46	120.071
ENSG00000149532	CPSF7	Not secreted	115.349	178.662
ENSG00000203667	COX20	Not secreted	115.305	85.8258
ENSG00000100906	NFKBIA	Not secreted	115.225	140.853
ENSG00000160710	ADAR	Not secreted	115.143	118.125
ENSG00000140307	GTF2A2	Not secreted	115.127	71.925
ENSG00000178980	SELENOW	Not secreted	114.945	129.089
ENSG00000157916	RER1	Not secreted	114.944	162.177
ENSG00000104177	MYEF2	Not secreted	114.773	111.191
ENSG00000145495	MARCH6	Not secreted	114.643	98.4609
ENSG00000125124	BBS2	Not secreted	114.105	89.2145
ENSG00000155876	RRAGA	Not secreted	114.051	107.668
ENSG00000136960	ENPP2	Intracellular or membrane-bound	113.883	162.653
ENSG00000182768	NGRN	Intracellular or membrane-bound	113.81	74.9303
ENSG00000162521	RBBP4	Not secreted	113.622	117.643
ENSG00000130175	PRKCSH	Intracellular or membrane-bound	113.467	125.313
ENSG00000182117	NOP10	Not secreted	113.428	144.922
ENSG00000151135	TMEM263	Not secreted	113.417	93.0555
ENSG00000134285	FKBP11	Not secreted	113.323	110.475
ENSG00000135473	PAN2	Not secreted	113.259	146.822
ENSG00000065911	MTHFD2	Intracellular or membrane-bound	113.173	70.6976
ENSG00000136240	KDELR2	Not secreted	113.152	107.007
ENSG00000099341	PSMD8	Not secreted	112.939	150.665
ENSG00000120533	ENY2	Not secreted	112.933	91.6313
ENSG00000004534	RBM6	Not secreted	112.761	100.765
ENSG00000196465	MYL6B	Not secreted	112.606	106.38
ENSG00000126756	UXT	Not secreted	112.429	131.166
ENSG00000183527	PSMG1	Not secreted	112.377	92.7597
ENSG00000004455	AK2	Not secreted	112.366	122.044
ENSG00000136436	CALCOCO2	Not secreted	112.352	154.926
ENSG00000167766	ZNF83	Not secreted	112.197	133.636
ENSG00000197249	SERPINA1	Secreted to blood	112.086	38.384
ENSG00000138081	FBXO11	Not secreted	112.069	95.164
ENSG00000121716	PILRB	Intracellular or membrane-bound	112.018	100.74
ENSG00000183283	DAZAP2	Not secreted	111.946	114.496
ENSG00000242247	ARFGAP3	Not secreted	111.944	113.301
ENSG00000188895	MSL1	Not secreted	111.889	118.55
ENSG00000003056	M6PR	Not secreted	111.786	110.458
ENSG00000113621	TXNDC15	Not secreted	111.739	113.828
ENSG00000131174	COX7B	Not secreted	111.69	102.105
ENSG00000143933	CALM2	Not secreted	111.658	97.7546
ENSG00000109606	DHX15	Not secreted	111.575	108.264
ENSG00000094914	AAAS	Not secreted	111.507	183.986
ENSG00000171533	MAP6	Not secreted	111.456	91.202
ENSG00000126261	UBA2	Not secreted	111.366	85.4163
ENSG00000102038	SMARCA1	Not secreted	111.266	81.157
ENSG00000114354	TFG	Not secreted	111.262	99.4152
ENSG00000114120	SLC25A36	Not secreted	111.244	77.7122
ENSG00000115875	SRSF7	Not secreted	110.974	98.7003
ENSG00000178796	RIIAD1	Not secreted	110.799	56.9276
ENSG00000182196	ARL6IP4	Not secreted	110.691	102.782
ENSG00000067445	TRO	Not secreted	110.557	168.137
ENSG00000100442	FKBP3	Not secreted	110.505	66.3291
ENSG00000104164	BLOC1S6	Not secreted	110.465	71.2858
ENSG00000100220	RTCB	Not secreted	110.451	131.06
ENSG00000100288	CHKB	Not secreted	110.352	161.517
ENSG00000131236	CAP1	Not secreted	110.203	125.503
ENSG00000135441	BLOC1S1	Not secreted	110.156	94.733
ENSG00000143183	TMCO1	Not secreted	110.1	154.126
ENSG00000166913	YWHAB	Not secreted	110.056	82.1233
ENSG00000116030	SUMO1	Not secreted	110.045	75.3475
ENSG00000134287	ARF3	Not secreted	109.822	96.716
ENSG00000175334	BANF1	Not secreted	109.691	112.807
ENSG00000162231	NXF1	Not secreted	109.507	154.004
ENSG00000112701	SENP6	Not secreted	109.445	81.4789
ENSG00000164828	SUN1	Not secreted	109.393	115.893
ENSG00000121413	ZSCAN18	Not secreted	109.317	86.9103
ENSG00000058673	ZC3H11A	Not secreted	109.284	93.6615
ENSG00000022840	RNF10	Not secreted	108.972	114.714
ENSG00000106537	TSPAN13	Not secreted	108.913	103.216
ENSG00000008710	PKD1	Not secreted	108.763	60.8925
ENSG00000243279	PRAF2	Not secreted	108.762	135.047
ENSG00000163584	RPL22L1	Not secreted	108.606	97.3336
ENSG00000041357	PSMA4	Not secreted	108.53	101.074
ENSG00000106066	CPVL	Intracellular or membrane-bound	108.401	142.078
ENSG00000105887	MTPN	Not secreted	108.319	67.183
ENSG00000163683	SMIM14	Not secreted	108.273	133.454
ENSG00000153130	SCOC	Not secreted	108.174	63.413
ENSG00000146066	HIGD2A	Not secreted	107.895	89.1983
ENSG00000188186	LAMTOR4	Not secreted	107.801	100.492
ENSG00000186310	NAP1L3	Not secreted	107.762	65.7758
ENSG00000151689	INPP1	Not secreted	107.761	58.1344
ENSG00000100764	PSMC1	Not secreted	107.661	98.0868
ENSG00000100219	XBP1	Not secreted	107.617	199.258
ENSG00000107295	SH3GL2	Not secreted	107.546	91.6135
ENSG00000111237	VPS29	Not secreted	107.489	90.3147
ENSG00000249915	PDCD6	Not secreted	107.337	109.949
ENSG00000064601	CTSA	Intracellular or membrane-bound	107.289	133.148
ENSG00000159352	PSMD4	Not secreted	107.233	126.197
ENSG00000171130	ATP6V0E2	Not secreted	107.214	71.4166
ENSG00000147231	CXorf57	Not secreted	106.987	95.8955
ENSG00000146457	WTAP	Not secreted	106.922	95.5309
ENSG00000092108	SCFD1	Not secreted	106.709	77.1309
ENSG00000097021	ACOT7	Not secreted	106.684	52.3268
ENSG00000120686	UFM1	Not secreted	106.625	87.5949
ENSG00000177432	NAP1L5	Not secreted	106.584	64.0308
ENSG00000061676	NCKAP1	Not secreted	106.513	78.2148
ENSG00000067167	TRAM1	Not secreted	106.411	92.7734
ENSG00000072062	PRKACA	Not secreted	106.387	84.6643
ENSG00000232119	MCTS1	Not secreted	106.029	121.589
ENSG00000143502	SUSD4	Intracellular or membrane-bound	106.015	126.009
ENSG00000118564	FBXL5	Not secreted	105.997	89.3396
ENSG00000198832	SELENOM	Intracellular or membrane-bound	105.974	81.5786
ENSG00000022267	FHL1	Not secreted	105.94	96.8304
ENSG00000153140	CETN3	Not secreted	105.92	76.781
ENSG00000198932	GPRASP1	Not secreted	105.91	83.5867
ENSG00000171490	RSL1D1	Not secreted	105.884	93.0693
ENSG00000105402	NAPA	Not secreted	105.642	89.1412
ENSG00000136810	TXN	Intracellular or membrane-bound	105.428	81.1289
ENSG00000075142	SRI	Not secreted	105.38	99.6113
ENSG00000075292	ZNF638	Not secreted	105.268	101.529
ENSG00000161011	SQSTM1	Not secreted	105.203	96.8341
ENSG00000120915	EPHX2	Not secreted	105.112	152.168
ENSG00000198168	SVIP	Not secreted	105.052	63.5943
ENSG00000182287	AP1S2	Not secreted	104.885	91.7931
ENSG00000139168	ZCRB1	Not secreted	104.763	59.6462
ENSG00000178982	EIF3K	Not secreted	104.748	148.247
ENSG00000122203	KIAA1191	Not secreted	104.725	103.716
ENSG00000121064	SCPEP1	Secreted to blood	104.617	114.04
ENSG00000169031	COL4A3	Locally secreted to extracellular matrix	104.556	86.728
ENSG00000090263	MRPS33	Not secreted	104.426	97.994
ENSG00000164176	EDIL3	Secreted to blood	104.414	86.6998
ENSG00000170027	YWHAG	Not secreted	104.392	57.5339
ENSG00000134291	TMEM106C	Not secreted	104.264	94.0666
ENSG00000011243	AKAP8L	Not secreted	104.222	112.283
ENSG00000128463	EMC4	Not secreted	104.219	87.0934
ENSG00000091536	MYO15A	Not secreted	104.193	121.932
ENSG00000143252	SDHC	Not secreted	104.171	107.78
ENSG00000084764	MAPRE3	Not secreted	104.114	74.5877
ENSG00000125827	TMX4	Not secreted	104.065	66.1855
ENSG00000127314	RAP1B	Not secreted	103.878	116.053
ENSG00000120694	HSPH1	Not secreted	103.873	67.833
ENSG00000022277	RTF2	Not secreted	103.782	103.205
ENSG00000239521	CASTOR3	Not secreted	103.781	90.5424
ENSG00000153291	SLC25A27	Not secreted	103.468	145.262
ENSG00000161671	EMC10	Secreted to blood	103.448	67.4473
ENSG00000184277	TM2D3	Not secreted	103.42	90.276
ENSG00000198898	CAPZA2	Not secreted	103.409	83.0778
ENSG00000086065	CHMP5	Not secreted	103.353	96.1913
ENSG00000135720	DYNC1LI2	Not secreted	103.289	108.937
ENSG00000132676	DAP3	Not secreted	103.207	95.9102
ENSG00000119335	SET	Not secreted	103.063	96.55
ENSG00000104960	PTOV1	Not secreted	102.962	84.0242
ENSG00000099783	HNRNPM	Not secreted	102.867	100.065
ENSG00000117335	CD46	Not secreted	102.837	103.058
ENSG00000168259	DNAJC7	Not secreted	102.807	109.663
ENSG00000121310	ECHDC2	Not secreted	102.766	104.639
ENSG00000105696	TMEM59L	Not secreted	102.753	41.6795
ENSG00000118523	CTGF	Locally secreted	102.622	103.457
ENSG00000136521	NDUFB5	Intracellular or membrane-bound	102.62	85.8723
ENSG00000164754	RAD21	Not secreted	102.539	101.312
ENSG00000106236	NPTX2	Secreted to blood	102.516	74.3841
ENSG00000182636	NDN	Not secreted	102.446	99.2425
ENSG00000177383	MAGEF1	Not secreted	102.422	76.773
ENSG00000113141	IK	Not secreted	102.394	110.659
ENSG00000166411	IDH3A	Not secreted	102.388	70.729
ENSG00000104320	NBN	Not secreted	102.377	117.561
ENSG00000096746	HNRNPH3	Not secreted	102.352	104.436
ENSG00000108176	DNAJC12	Not secreted	102.32	87.329
ENSG00000055044	NOP58	Not secreted	102.246	68.5043
ENSG00000129235	TXNDC17	Not secreted	102.218	63.2349
ENSG00000182195	LDOC1	Not secreted	102.173	113.156
ENSG00000162434	JAK1	Not secreted	102.169	139.442
ENSG00000116044	NFE2L2	Not secreted	102.091	92.5637
ENSG00000166340	TPP1	Intracellular or membrane-bound	102.067	83.4427
ENSG00000109270	LAMTOR3	Not secreted	102.059	80.364
ENSG00000181789	COPG1	Not secreted	101.841	136.264
ENSG00000120805	ARL1	Not secreted	101.784	99.123
ENSG00000122873	CISD1	Not secreted	101.691	56.3935
ENSG00000143774	GUK1	Not secreted	101.657	67.3209
ENSG00000114353	GNAI2	Not secreted	101.604	98.608
ENSG00000084623	EIF3I	Not secreted	101.486	134.375
ENSG00000171033	PKIA	Not secreted	101.373	62.2993
ENSG00000126773	PCNX4	Not secreted	101.298	85.6114
ENSG00000012822	CALCOCO1	Not secreted	101.243	152.511
ENSG00000165280	VCP	Not secreted	100.961	101.679
ENSG00000172824	CES4A	Secreted - unknown location	100.949	122.855
ENSG00000167088	SNRPD1	Not secreted	100.866	46.3688
ENSG00000265241	RBM8A	Not secreted	100.763	113.44
ENSG00000186298	PPP1CC	Not secreted	100.741	73.3125
ENSG00000157796	WDR19	Not secreted	100.729	99.6191
ENSG00000123144	TRIR	Not secreted	100.535	90.4656
ENSG00000059588	TARBP1	Not secreted	100.437	66.5939
ENSG00000089009	RPL6	Not secreted	100.416	83.7918
ENSG00000204843	DCTN1	Not secreted	100.392	83.4666
ENSG00000128989	ARPP19	Not secreted	100.238	69.7574
ENSG00000156414	TDRD9	Not secreted	100.212	92.0293
ENSG00000136811	ODF2	Not secreted	100.12	70.2386
ENSG00000266472	MRPS21	Not secreted	100.084	92.4179
ENSG00000100567	PSMA3	Not secreted	100.007	88.9383
ENSG00000112335	SNX3	Not secreted	99.9359	69.735
ENSG00000164326	CARTPT	Secreted to blood	99.9298	1.2807
ENSG00000130724	CHMP2A	Not secreted	99.9251	104.797
ENSG00000186184	POLR1D	Not secreted	99.881	112.453
ENSG00000147251	DOCK11	Not secreted	99.7672	86.5948
ENSG00000100519	PSMC6	Not secreted	99.6382	93.0451
ENSG00000138768	USO1	Not secreted	99.6328	95.8065
ENSG00000166503	HDGFL3	Not secreted	99.5654	61.0221
ENSG00000123240	OPTN	Not secreted	99.4902	75.6291
ENSG00000165516	KLHDC2	Not secreted	99.4483	84.474
ENSG00000119048	UBE2B	Not secreted	99.3285	70.324
ENSG00000090060	PAPOLA	Not secreted	99.303	72.3323
ENSG00000164929	BAALC	Not secreted	99.1158	60.318
ENSG00000087470	DNM1L	Not secreted	99.0774	67.0051
ENSG00000166033	HTRA1	Secreted to blood	99.0093	302.866
ENSG00000158864	NDUFS2	Not secreted	98.9345	123.103
ENSG00000151923	TIAL1	Not secreted	98.7095	100.157
ENSG00000159335	PTMS	Not secreted	98.5528	70.5603
ENSG00000162704	ARPC5	Not secreted	98.4997	65.1939
ENSG00000275895	U2AF1L5	Not secreted	98.4178	146.811
ENSG00000205323	SARNP	Not secreted	98.2261	82.9257
ENSG00000166595	FAM96B	Not secreted	98.1738	96.55
ENSG00000101421	CHMP4B	Not secreted	98.1696	68.7415
ENSG00000106992	AK1	Not secreted	98.0523	91.9065
ENSG00000162734	PEA15	Not secreted	98.0155	81.9836
ENSG00000100813	ACIN1	Not secreted	97.9599	141.932
ENSG00000124422	USP22	Not secreted	97.9505	102.783
ENSG00000160310	PRMT2	Not secreted	97.8099	80.5433
ENSG00000143799	PARP1	Not secreted	97.7962	92.5965
ENSG00000169436	COL22A1	Locally secreted to extracellular matrix	97.7451	41.8961
ENSG00000118816	CCNI	Not secreted	97.7324	91.7187
ENSG00000142507	PSMB6	Not secreted	97.6884	125.817
ENSG00000010256	UQCRC1	Not secreted	97.68	119.537
ENSG00000249242	TMEM150C	Not secreted	97.5306	99.781
ENSG00000100225	FBXO7	Not secreted	97.4785	84.5813
ENSG00000163682	RPL9	Not secreted	97.4724	120.078
ENSG00000115828	QPCT	Secreted to blood	97.4717	33.7294
ENSG00000109625	CPZ	Locally secreted to extracellular matrix	97.3987	26.0706
ENSG00000211445	GPX3	Secreted to blood	97.3891	156.324
ENSG00000158604	TMED4	Intracellular or membrane-bound	97.3819	101.141
ENSG00000152556	PFKM	Not secreted	97.2245	120.776
ENSG00000115685	PPP1R7	Not secreted	97.1101	77.238
ENSG00000103175	WFDC1	Locally secreted to extracellular matrix	97.0091	126.342
ENSG00000084234	APLP2	Not secreted	96.873	110.893
ENSG00000134970	TMED7	Not secreted	96.8416	73.8362
ENSG00000074319	TSG101	Not secreted	96.8184	85.4698
ENSG00000175582	RAB6A	Not secreted	96.7244	71.4084
ENSG00000102978	POLR2C	Not secreted	96.6432	110.458
ENSG00000125814	NAPB	Not secreted	96.6162	47.3819
ENSG00000162368	CMPK1	Intracellular or membrane-bound	96.55	77.706
ENSG00000119013	NDUFB3	Not secreted	96.4729	81.4512
ENSG00000078674	PCM1	Not secreted	96.4026	70.3116
ENSG00000174574	AKIRIN1	Not secreted	96.3728	66.4146
ENSG00000084754	HADHA	Not secreted	96.3445	106.068
ENSG00000083099	LYRM2	Not secreted	96.2943	74.2914
ENSG00000164548	TRA2A	Not secreted	96.2509	76.0437
ENSG00000172354	GNB2	Not secreted	96.1683	96.1499
ENSG00000151552	QDPR	Not secreted	96.1658	66.4343
ENSG00000132300	PTCD3	Not secreted	96.1483	78.2113
ENSG00000132670	PTPRA	Not secreted	96.1178	86.3129
ENSG00000205981	DNAJC19	Not secreted	95.9916	70.8526
ENSG00000076928	ARHGEF1	Not secreted	95.9779	85.5031
ENSG00000101182	PSMA7	Not secreted	95.9278	109.109
ENSG00000133104	SPART	Not secreted	95.9082	83.1275
ENSG00000100941	PNN	Not secreted	95.871	80.5392
ENSG00000115446	UNC50	Not secreted	95.6613	104.657
ENSG00000088832	FKBP1A	Not secreted	95.5125	130.566
ENSG00000115216	NRBP1	Not secreted	95.5064	85.0037
ENSG00000138162	TACC2	Not secreted	95.4927	131.617
ENSG00000085662	AKR1B1	Not secreted	95.391	98.0533
ENSG00000166402	TUB	Intracellular or membrane-bound	95.271	89.7912
ENSG00000187243	MAGED4B	Not secreted	95.2189	92.0655
ENSG00000135387	CAPRIN1	Not secreted	95.1853	79.6755
ENSG00000115694	STK25	Not secreted	95.0871	116.113
ENSG00000114686	MRPL3	Not secreted	95.0459	87.295
ENSG00000141424	SLC39A6	Not secreted	95.0242	92.7671
ENSG00000100028	SNRPD3	Not secreted	94.9272	109.525
ENSG00000065427	KARS	Intracellular or membrane-bound	94.806	100.718
ENSG00000163634	THOC7	Not secreted	94.7401	61.439
ENSG00000130985	UBA1	Not secreted	94.7064	107.898
ENSG00000132471	WBP2	Not secreted	94.6775	76.0152
ENSG00000197157	SND1	Not secreted	94.6634	102.96
ENSG00000091164	TXNL1	Not secreted	94.6499	68.1244
ENSG00000114446	IFT57	Not secreted	94.6212	62.0277
ENSG00000198721	ECI2	Not secreted	94.619	87.9716
ENSG00000143870	PDIA6	Intracellular or membrane-bound	94.6187	113.491
ENSG00000185627	PSMD13	Not secreted	94.6009	104.055
ENSG00000166971	AKTIP	Not secreted	94.5806	73.3389
ENSG00000005893	LAMP2	Not secreted	94.4478	116.823
ENSG00000185825	BCAP31	Not secreted	94.4139	70.8626
ENSG00000166619	BLCAP	Not secreted	94.3878	99.3303
ENSG00000132872	SYT4	Not secreted	94.3541	98.9514
ENSG00000123472	ATPAF1	Intracellular or membrane-bound	94.3083	79.7914
ENSG00000168283	BMI1	Not secreted	94.2948	104.416
ENSG00000162961	DPY30	Not secreted	94.1414	74.6137
ENSG00000164096	C4orf3	Not secreted	94.1215	72.7848
ENSG00000143149	ALDH9A1	Intracellular or membrane-bound	93.9	116.03
ENSG00000170043	TRAPPC1	Not secreted	93.8993	107.052
ENSG00000204852	TCTN1	Intracellular or membrane-bound	93.8282	95.9826
ENSG00000117395	EBNA1BP2	Not secreted	93.7735	88.3839
ENSG00000005022	SLC25A5	Not secreted	93.7715	96.0781
ENSG00000105669	COPE	Not secreted	93.7456	52.1391
ENSG00000112146	FBXO9	Not secreted	93.7425	71.4891
ENSG00000188529	SRSF10	Not secreted	93.7174	70.3034
ENSG00000006125	AP2B1	Not secreted	93.5623	112.338
ENSG00000119801	YPEL5	Not secreted	93.484	70.8469
ENSG00000100473	COCH	Locally secreted to extracellular matrix	93.3542	52.4201
ENSG00000104613	INTS10	Not secreted	93.2907	71.3297
ENSG00000163479	SSR2	Not secreted	93.1893	209.648
ENSG00000172775	FAM192A	Not secreted	93.131	89.7828
ENSG00000135317	SNX14	Not secreted	93.081	78.728
ENSG00000100644	HIF1A	Not secreted	93.0713	80.3338
ENSG00000166987	MBD6	Not secreted	93.0711	111.906
ENSG00000111142	METAP2	Not secreted	93.0304	68.8018
ENSG00000162384	C1orf123	Not secreted	93.0028	106.686
ENSG00000130254	SAFB2	Not secreted	92.9191	99.2638
ENSG00000136628	EPRS	Not secreted	92.7662	84.9542
ENSG00000132522	GPS2	Not secreted	92.7354	72.5551
ENSG00000113407	TARS	Not secreted	92.5201	69.5153
ENSG00000135829	DHX9	Not secreted	92.5086	82.9
ENSG00000111011	RSRC2	Not secreted	92.4596	83.4937
ENSG00000174780	SRP72	Not secreted	92.4348	76.2834
ENSG00000120265	PCMT1	Not secreted	92.4249	71.8326
ENSG00000163728	TTC14	Not secreted	92.3816	78.9342
ENSG00000163453	IGFBP7	Secreted to blood	92.289	263.493
ENSG00000130177	CDC16	Not secreted	92.1522	75.7922
ENSG00000067064	IDI1	Not secreted	92.118	77.7034
ENSG00000138071	ACTR2	Not secreted	92.0453	83.3068
ENSG00000198015	MRPL42	Not secreted	91.8193	55.5084
ENSG00000130508	PXDN	Locally secreted to extracellular matrix	91.7495	141.781
ENSG00000145050	MANF	Secreted to blood	91.5993	114.8
ENSG00000136193	SCRN1	Not secreted	91.5969	77.8767
ENSG00000140740	UQCRC2	Not secreted	91.5837	94.0839
ENSG00000122034	GTF3A	Not secreted	91.5629	93.0693
ENSG00000108309	RUNDC3A	Not secreted	91.4063	53.2107
ENSG00000135070	ISCA1	Not secreted	91.4	65.9949
ENSG00000105894	PTN	Secreted to blood	91.3884	124.997
ENSG00000071127	WDR1	Not secreted	91.363	74.0806
ENSG00000103266	STUB1	Not secreted	91.2527	65.3754
ENSG00000129625	REEP5	Not secreted	91.197	67.7692
ENSG00000169764	UGP2	Not secreted	91.1917	77.7821
ENSG00000047346	FAM214A	Not secreted	91.1844	86.3156
ENSG00000168288	MMADHC	Not secreted	91.0769	82.3519
ENSG00000143753	DEGS1	Not secreted	90.9324	59.7676
ENSG00000263465	SRSF8	Not secreted	90.9309	80.3495
ENSG00000106588	PSMA2	Not secreted	90.8668	79.7806
ENSG00000113575	PPP2CA	Not secreted	90.8567	66.2474
ENSG00000115392	FANCL	Not secreted	90.8341	52.9794
ENSG00000175197	DDIT3	Not secreted	90.633	70.2263
ENSG00000113811	SELENOK	Not secreted	90.6267	129.285
ENSG00000137207	YIPF3	Not secreted	90.5738	113.858
ENSG00000164615	CAMLG	Not secreted	90.4343	46.4546
ENSG00000236287	ZBED5	Not secreted	90.3847	74.6312
ENSG00000091527	CDV3	Not secreted	90.3572	103.384
ENSG00000104529	EEF1D	Not secreted	90.3127	100.677
ENSG00000176978	DPP7	Intracellular or membrane-bound	90.193	55.0145
ENSG00000141279	NPEPPS	Not secreted	90.1856	87.6966
ENSG00000138663	COPS4	Not secreted	90.1256	76.9458
ENSG00000128245	YWHAH	Not secreted	90.0467	50.5807
ENSG00000084070	SMAP2	Not secreted	90.0066	93.9233
ENSG00000100445	SDR39U1	Not secreted	89.9893	74.5764
ENSG00000013374	NUB1	Not secreted	89.9825	65.2718
ENSG00000211448	DIO2	Not secreted	89.759	58.3691
ENSG00000150787	PTS	Not secreted	89.7226	71.6231
ENSG00000136758	YME1L1	Not secreted	89.7013	85.0257
ENSG00000166333	ILK	Not secreted	89.6749	113.902
ENSG00000146701	MDH2	Not secreted	89.5107	63.5664
ENSG00000135597	REPS1	Not secreted	89.5053	73.081
ENSG00000240694	PNMA2	Not secreted	89.4107	53.7671
ENSG00000178498	DTX3	Not secreted	89.205	101.09
ENSG00000189266	PNRC2	Not secreted	89.1511	69.3921
ENSG00000108588	CCDC47	Not secreted	88.9555	66.5303
ENSG00000120742	SERP1	Not secreted	88.9503	77.3733
ENSG00000242616	GNG10	Not secreted	88.8869	54.2926
ENSG00000141030	COPS3	Not secreted	88.8206	106.235
ENSG00000162736	NCSTN	Not secreted	88.7003	91.7698
ENSG00000104324	CPQ	Secreted to blood	88.6867	111.311
ENSG00000181929	PRKAG1	Not secreted	88.549	105.31
ENSG00000139180	NDUFA9	Not secreted	88.3969	88.6925
ENSG00000002586	CD99	Not secreted	88.3359	168.993
ENSG00000111711	GOLT1B	Not secreted	88.2801	61.7411
ENSG00000164713	BRI3	Not secreted	88.2751	74.9527
ENSG00000188739	RBM34	Not secreted	88.2287	56.3886
ENSG00000011485	PPP5C	Not secreted	88.2242	115.799
ENSG00000104964	AES	Not secreted	88.1352	71.6125
ENSG00000163541	SUCLG1	Intracellular or membrane-bound	88.0771	105.459
ENSG00000074842	MYDGF	Secreted to blood	87.8055	105.217
ENSG00000150316	CWC15	Not secreted	87.8008	57.1876
ENSG00000214655	ZSWIM8	Not secreted	87.7534	156.135
ENSG00000155959	VBP1	Not secreted	87.7154	58.5924
ENSG00000159692	CTBP1	Not secreted	87.6946	61.9802
ENSG00000101843	PSMD10	Not secreted	87.6794	69.5481
ENSG00000153944	MSI2	Not secreted	87.5919	88.3253
ENSG00000113360	DROSHA	Not secreted	87.5202	97.7327
ENSG00000130725	UBE2M	Not secreted	87.4049	75.5221
ENSG00000168090	COPS6	Intracellular or membrane-bound	87.4025	87.7588
ENSG00000175866	BAIAP2	Not secreted	87.3675	83.1809
ENSG00000182093	WRB	Not secreted	87.3512	84.0741
ENSG00000123933	MXD4	Not secreted	87.2968	84.394
ENSG00000109339	MAPK10	Not secreted	87.1857	74.0583
ENSG00000126457	PRMT1	Not secreted	87.0222	79.4609
ENSG00000106635	BCL7B	Not secreted	86.9745	75.1286
ENSG00000138029	HADHB	Not secreted	86.8262	75.0144
ENSG00000179604	CDC42EP4	Not secreted	86.7127	80.4727
ENSG00000173698	ADGRG2	Not secreted	86.6704	54.6683
ENSG00000068885	IFT80	Not secreted	86.6584	61.995
ENSG00000129351	ILF3	Not secreted	86.6096	90.7642
ENSG00000101608	MYL12A	Not secreted	86.5683	106.086
ENSG00000165916	PSMC3	Not secreted	86.4286	99.9285
ENSG00000196591	HDAC2	Not secreted	86.42	70.0786
ENSG00000158941	CCAR2	Not secreted	86.407	72.3495
ENSG00000075945	KIFAP3	Not secreted	86.3783	61.3107
ENSG00000115204	MPV17	Not secreted	86.3563	95.379
ENSG00000057757	PITHD1	Not secreted	86.3004	74.4514
ENSG00000155304	HSPA13	Intracellular or membrane-bound	86.2898	71.3345
ENSG00000152700	SAR1B	Not secreted	86.2827	83.5108
ENSG00000155115	GTF3C6	Not secreted	86.0215	65.2624
ENSG00000141504	SAT2	Not secreted	85.956	76.9458
ENSG00000165410	CFL2	Not secreted	85.9477	55.7278
ENSG00000176903	PNMA1	Not secreted	85.9187	80.6751
ENSG00000198794	SCAMP5	Not secreted	85.8872	81.567
ENSG00000166228	PCBD1	Not secreted	85.5589	91.1377
ENSG00000119421	NDUFA8	Not secreted	85.5174	84.8109
ENSG00000144115	THNSL2	Secreted - unknown location	85.4496	78.755
ENSG00000155368	DBI	Not secreted	85.4321	91.95
ENSG00000177889	UBE2N	Not secreted	85.396	70.5836
ENSG00000078140	UBE2K	Not secreted	85.3393	60.1217
ENSG00000173418	NAA20	Not secreted	85.2542	81.4675
ENSG00000101310	SEC23B	Not secreted	85.2361	97.4137
ENSG00000179222	MAGED1	Not secreted	85.1218	114.68
ENSG00000162407	PLPP3	Not secreted	85.1169	80.2593
ENSG00000080371	RAB21	Not secreted	85.027	66.6325
ENSG00000213593	TMX2	Intracellular or membrane-bound	85.0204	82.9572
ENSG00000113648	H2AFY	Not secreted	84.9483	85.4992
ENSG00000108433	GOSR2	Not secreted	84.9258	95.3331
ENSG00000141646	SMAD4	Not secreted	84.7848	71.177
ENSG00000168268	NT5DC2	Not secreted	84.7583	206.647
ENSG00000133606	MKRN1	Not secreted	84.7529	74.6754
ENSG00000158290	CUL4B	Not secreted	84.7272	75.9929
ENSG00000062194	GPBP1	Not secreted	84.7138	63.0846
ENSG00000115464	USP34	Not secreted	84.6735	59.5087
ENSG00000225921	NOL7	Not secreted	84.5408	63.7464
ENSG00000111642	CHD4	Not secreted	84.5401	83.2102
ENSG00000129103	SUMF2	Intracellular or membrane-bound	84.5168	114.449
ENSG00000131871	SELENOS	Not secreted	84.5106	100.186
ENSG00000078304	PPP2R5C	Not secreted	84.4516	81.3331
ENSG00000198363	ASPH	Not secreted	84.3169	58.1493
ENSG00000047249	ATP6V1H	Not secreted	84.2834	71.4356
ENSG00000079332	SAR1A	Not secreted	84.2463	81.8086
ENSG00000164062	APEH	Not secreted	84.2163	96.1767
ENSG00000136146	MED4	Not secreted	84.176	77.5743
ENSG00000077097	TOP2B	Not secreted	84.1324	80.5509
ENSG00000115091	ACTR3	Not secreted	84.0869	63.2069
ENSG00000104979	C19orf53	Not secreted	84.0822	73.2465
ENSG00000120129	DUSP1	Not secreted	84.0738	94.8477
ENSG00000198791	CNOT7	Not secreted	84.0326	67.8385
ENSG00000185808	PIGP	Not secreted	83.9657	94.5227
ENSG00000116752	BCAS2	Not secreted	83.914	69.791
ENSG00000196305	IARS	Not secreted	83.9017	84.3639
ENSG00000115561	CHMP3	Not secreted	83.866	98.6218
ENSG00000087365	SF3B2	Not secreted	83.8635	50.8688
ENSG00000145920	CPLX2	Not secreted	83.8246	100.318
ENSG00000081870	HSPB11	Not secreted	83.7927	76.0768
ENSG00000170606	HSPA4	Not secreted	83.7308	59.7269
ENSG00000175826	CTDNEP1	Not secreted	83.7258	114.421
ENSG00000124733	MEA1	Not secreted	83.674	91.4157
ENSG00000155097	ATP6V1C1	Not secreted	83.6261	65.3793
ENSG00000169599	NFU1	Not secreted	83.6234	51.9774
ENSG00000135052	GOLM1	Intracellular or membrane-bound	83.608	70.0832
ENSG00000140688	C16orf58	Not secreted	83.5806	131.074
ENSG00000136527	TRA2B	Not secreted	83.5345	81.4417
ENSG00000171155	C1GALT1C1	Not secreted	83.4974	135.195
ENSG00000063244	U2AF2	Not secreted	83.4909	97.6533
ENSG00000138031	ADCY3	Not secreted	83.4451	56.6423
ENSG00000119707	RBM25	Not secreted	83.4422	61.7113
ENSG00000087502	ERGIC2	Not secreted	83.4366	71.882
ENSG00000067369	TP53BP1	Not secreted	83.3497	107.227
ENSG00000213585	VDAC1	Not secreted	83.2576	55.8821
ENSG00000090487	SPG21	Not secreted	83.1333	79.4543
ENSG00000106355	LSM5	Not secreted	83.0657	54.7218
ENSG00000104361	NIPAL2	Not secreted	83.0337	80.3062
ENSG00000179195	ZNF664	Not secreted	83.02	53.9007
ENSG00000113649	TCERG1	Not secreted	83.013	68.7821
ENSG00000166946	CCNDBP1	Not secreted	82.9584	89.6279
ENSG00000108468	CBX1	Not secreted	82.9232	58.604
ENSG00000082898	XPO1	Not secreted	82.8327	96.0822
ENSG00000136938	ANP32B	Not secreted	82.7787	71.8148
ENSG00000178057	NDUFAF3	Not secreted	82.7138	67.3333
ENSG00000069275	NUCKS1	Not secreted	82.6668	54.3187
ENSG00000128564	VGF	Secreted to blood	82.6525	7.88131
ENSG00000163527	STT3B	Not secreted	82.6234	66.2967
ENSG00000100243	CYB5R3	Not secreted	82.6091	86.6748
ENSG00000101474	APMAP	Not secreted	82.5822	98.4542
ENSG00000145191	EIF2B5	Not secreted	82.5322	98.4625
ENSG00000138757	G3BP2	Not secreted	82.481	61.1279
ENSG00000100353	EIF3D	Not secreted	82.3834	119.144
ENSG00000188938	FAM120AOS	Not secreted	82.3581	64
ENSG00000137497	NUMA1	Not secreted	82.3104	98.4671
ENSG00000092148	HECTD1	Not secreted	82.237	82.1842
ENSG00000111752	PHC1	Not secreted	82.1119	98.0806
ENSG00000073969	NSF	Not secreted	82.0584	63.3093
ENSG00000138430	OLA1	Not secreted	82.0572	61.6371
ENSG00000170310	STX8	Not secreted	82.0209	52.379
ENSG00000096093	EFHC1	Not secreted	81.9612	68.6523
ENSG00000106976	DNM1	Not secreted	81.9299	74.4401
ENSG00000103365	GGA2	Intracellular or membrane-bound	81.916	81.3929
ENSG00000146007	ZMAT2	Not secreted	81.7571	81.0447
ENSG00000105176	URI1	Not secreted	81.7249	65.677
ENSG00000114405	C3orf14	Not secreted	81.5625	56.4361
ENSG00000163636	PSMD6	Not secreted	81.5335	62.218
ENSG00000134899	ERCC5	Not secreted	81.5093	68.4888
ENSG00000067057	PFKP	Not secreted	81.3376	79.0469
ENSG00000166432	ZMAT1	Not secreted	81.2794	79.044
ENSG00000090054	SPTLC1	Not secreted	81.2586	63.8147
ENSG00000148672	GLUD1	Intracellular or membrane-bound	81.2298	70.168
ENSG00000129003	VPS13C	Not secreted	81.1517	75.303
ENSG00000159079	C21orf59	Not secreted	80.8841	60.1425
ENSG00000111652	COPS7A	Not secreted	80.816	93.1315
ENSG00000071859	FAM50A	Not secreted	80.7128	94.6505
ENSG00000133878	DUSP26	Not secreted	80.6632	68.7791
ENSG00000124783	SSR1	Not secreted	80.6484	89.0188
ENSG00000128789	PSMG2	Not secreted	80.6182	58.2775
ENSG00000050426	LETMD1	Not secreted	80.5873	86.7926
ENSG00000196072	BLOC1S2	Not secreted	80.5832	55.4835
ENSG00000140943	MBTPS1	Not secreted	80.5311	98.393
ENSG00000127125	PPCS	Not secreted	80.5159	65.9919
ENSG00000173404	INSM1	Not secreted	80.4845	38.8268
ENSG00000163879	DNALI1	Not secreted	80.4617	64.2701
ENSG00000123983	ACSL3	Not secreted	80.4073	41.7879
ENSG00000124222	STX16	Not secreted	80.3585	99.9979
ENSG00000102054	RBBP7	Not secreted	80.277	84.2121
ENSG00000129197	RPAIN	Not secreted	80.2581	71.3053
ENSG00000145247	OCIAD2	Not secreted	80.2038	42.8513
ENSG00000145817	YIPF5	Not secreted	80.0965	111.33
ENSG00000138381	ASNSD1	Not secreted	79.8975	63.5401
ENSG00000087087	SRRT	Not secreted	79.7438	95.0469
ENSG00000213366	GSTM2	Not secreted	79.704	135.274
ENSG00000007392	LUC7L	Not secreted	79.685	110.208
ENSG00000131016	AKAP12	Not secreted	79.651	71.4437
ENSG00000162188	GNG3	Not secreted	79.6003	66.9495
ENSG00000104695	PPP2CB	Not secreted	79.5568	58.5685
ENSG00000120438	TCP1	Not secreted	79.5315	71.865
ENSG00000131495	NDUFA2	Not secreted	79.4974	56.0003
ENSG00000157601	MX1	Not secreted	79.387	53.7409
ENSG00000159348	CYB5R1	Not secreted	79.303	76.902
ENSG00000176171	BNIP3	Not secreted	79.2825	65.1082
ENSG00000137500	CCDC90B	Not secreted	79.255	67.3352
ENSG00000132824	SERINC3	Not secreted	79.2481	94.4986
ENSG00000069974	RAB27A	Not secreted	79.2352	64.2498
ENSG00000111144	LTA4H	Not secreted	79.2027	74.8041
ENSG00000174851	YIF1A	Not secreted	79.148	126.452
ENSG00000115484	CCT4	Not secreted	79.0873	65.5927
ENSG00000114023	FAM162A	Not secreted	79.0707	68.3343
ENSG00000159592	GPBP1L1	Not secreted	79.0585	71.1063
ENSG00000104671	DCTN6	Not secreted	79.0328	64.3052
ENSG00000014824	SLC30A9	Not secreted	78.9479	76.1768
ENSG00000182718	ANXA2	Secreted to blood	78.8341	110.244
ENSG00000166200	COPS2	Not secreted	78.8275	41.8713
ENSG00000154473	BUB3	Not secreted	78.7802	66.6238
ENSG00000176261	ZBTB8OS	Not secreted	78.7553	52.7712
ENSG00000102882	MAPK3	Not secreted	78.7515	70.4761
ENSG00000151176	PLBD2	Intracellular or membrane-bound	78.6912	63.4248
ENSG00000105221	AKT2	Not secreted	78.6077	95.1623
ENSG00000125826	RBCK1	Not secreted	78.5268	81.6514
ENSG00000103121	CMC2	Not secreted	78.5161	46.4623
ENSG00000084733	RAB10	Not secreted	78.5115	65.6083
ENSG00000125844	RRBP1	Not secreted	78.467	51.9776
ENSG00000129158	SERGEF	Not secreted	78.4448	64.4954
ENSG00000183513	COA5	Not secreted	78.4168	65.8872
ENSG00000171928	TVP23B	Not secreted	78.3975	74.4071
ENSG00000060709	RIMBP2	Not secreted	78.348	80.3666
ENSG00000184047	DIABLO	Not secreted	78.2998	64.8316
ENSG00000151914	DST	Not secreted	78.2951	65.4123
ENSG00000163482	STK36	Not secreted	78.2504	84.1809
ENSG00000127948	POR	Not secreted	78.1821	76.0705
ENSG00000229833	PET100	Not secreted	78.1721	84.1687
ENSG00000164331	ANKRA2	Not secreted	78.1435	61.374
ENSG00000164659	KIAA1324L	Not secreted	78.1226	63.0849
ENSG00000128928	IVD	Not secreted	78.1048	95.8156
ENSG00000062485	CS	Not secreted	77.9881	70.3195
ENSG00000175550	DRAP1	Not secreted	77.9423	46.3741
ENSG00000103723	AP3B2	Not secreted	77.9262	95.7992
ENSG00000128590	DNAJB9	Intracellular or membrane-bound	77.8988	90.9324
ENSG00000177868	SVBP	Secreted to blood	77.8887	55.649
ENSG00000158301	GPRASP2	Not secreted	77.8639	69.318
ENSG00000241553	ARPC4	Not secreted	77.8199	81.6698
ENSG00000167978	SRRM2	Not secreted	77.7958	115.094
ENSG00000141127	PRPSAP2	Not secreted	77.6718	65.3556
ENSG00000168958	MFF	Not secreted	77.6168	52.94
ENSG00000107758	PPP3CB	Not secreted	77.5602	59.286
ENSG00000203666	EFCAB2	Not secreted	77.504	54.1008
ENSG00000175274	TP53I11	Not secreted	77.4325	46.2617
ENSG00000125821	DTD1	Not secreted	77.4113	64.1555
ENSG00000196776	CD47	Not secreted	77.3888	64.3719
ENSG00000122417	ODF2L	Not secreted	77.3542	61.3296
ENSG00000160633	SAFB	Not secreted	77.2966	72.8871
ENSG00000120705	ETF1	Not secreted	77.2416	75.8759
ENSG00000047315	POLR2B	Not secreted	77.1843	75.037
ENSG00000133103	COG6	Not secreted	77.1264	63.4944
ENSG00000213185	FAM24B	Intracellular or membrane-bound	77.0505	138.045
ENSG00000107625	DDX50	Not secreted	77.0182	58.5837
ENSG00000104412	EMC2	Not secreted	77.0079	77.3899
ENSG00000156639	ZFAND3	Not secreted	77.0006	61.9833
ENSG00000164104	HMGB2	Intracellular or membrane-bound	76.9971	83.7212
ENSG00000130811	EIF3G	Not secreted	76.8931	95.1568
ENSG00000204370	SDHD	Intracellular or membrane-bound	76.8158	73.8248
ENSG00000137955	RABGGTB	Not secreted	76.691	64.0296
ENSG00000153560	UBP1	Not secreted	76.6485	60.4682
ENSG00000144848	ATG3	Not secreted	76.6105	68.1392
ENSG00000196199	MPHOSPH8	Not secreted	76.5975	65.1092
ENSG00000214413	BBIP1	Not secreted	76.5593	45.1251
ENSG00000166171	DPCD	Not secreted	76.5536	98.9293
ENSG00000177628	GBA	Intracellular or membrane-bound	76.5155	111.051
ENSG00000099246	RAB18	Not secreted	76.4517	55.5751
ENSG00000175224	ATG13	Not secreted	76.3176	81.2036
ENSG00000099795	NDUFB7	Not secreted	76.3174	26.176
ENSG00000168439	STIP1	Not secreted	76.2485	69.9103
ENSG00000112531	QKI	Not secreted	76.134	59.8
ENSG00000137776	SLTM	Not secreted	76.0904	60.7747
ENSG00000196873	CBWD3	Not secreted	76.0447	52.2166
ENSG00000070669	ASNS	Not secreted	76.032	52.4867
ENSG00000075213	SEMA3A	Locally secreted	75.9671	75.9378
ENSG00000021355	SERPINB1	Not secreted	75.8001	52.2241
ENSG00000151690	MFSD6	Not secreted	75.7619	70.4129
ENSG00000134759	ELP2	Not secreted	75.699	69.2075
ENSG00000178952	TUFM	Not secreted	75.4455	99.5805
ENSG00000116473	RAP1A	Not secreted	75.4325	70.6584
ENSG00000149311	ATM	Not secreted	75.4238	70.4652
ENSG00000197448	GSTK1	Not secreted	75.3568	103.475
ENSG00000183087	GAS6	Secreted to blood	75.3413	53.4991
ENSG00000166165	CKB	Not secreted	75.3006	36.2135
ENSG00000125870	SNRPB2	Not secreted	75.2838	60.2582
ENSG00000110717	NDUFS8	Intracellular or membrane-bound	75.2619	55.8769
ENSG00000174437	ATP2A2	Not secreted	75.256	69.2719
ENSG00000107281	NPDC1	Not secreted	75.194	39.1916
ENSG00000162706	CADM3	Intracellular or membrane-bound	75.1862	62.2198
ENSG00000170634	ACYP2	Intracellular or membrane-bound	75.1829	46.1162
ENSG00000138398	PPIG	Not secreted	75.1728	49.8648
ENSG00000162191	UBXN1	Not secreted	75.1651	71.375
ENSG00000101489	CELF4	Not secreted	75.1587	39.2878
ENSG00000116161	CACYBP	Not secreted	75.1273	52.7937
ENSG00000177830	CHID1	Intracellular or membrane-bound	75.1079	90.4511
ENSG00000128595	CALU	Intracellular or membrane-bound	75.0608	83.9288
ENSG00000165704	HPRT1	Not secreted	75.047	51.398
ENSG00000080546	SESN1	Not secreted	74.9768	97.1816
ENSG00000083312	TNPO1	Not secreted	74.8694	89.8027
ENSG00000142864	SERBP1	Not secreted	74.8653	54.1552
ENSG00000124562	SNRPC	Not secreted	74.8581	60.0507
ENSG00000136682	CBWD2	Not secreted	74.8358	55.1141
ENSG00000140105	WARS	Not secreted	74.8201	101.294
ENSG00000137876	RSL24D1	Not secreted	74.7522	57.7656
ENSG00000256591	AP003108.2	Not secreted	74.6504	75.5976
ENSG00000124380	SNRNP27	Not secreted	74.5187	45.1156
ENSG00000280071	FP565260.6	Intracellular or membrane-bound	74.5032	96.962
ENSG00000197780	TAF13	Not secreted	74.4477	66.8414
ENSG00000197712	FAM114A1	Not secreted	74.422	56.959
ENSG00000214046	SMIM7	Intracellular or membrane-bound	74.3909	89.7737
ENSG00000004059	ARF5	Not secreted	74.3304	80.1428
ENSG00000134330	IAH1	Not secreted	74.3224	63.0915
ENSG00000010244	ZNF207	Not secreted	74.3114	55.4811
ENSG00000104231	ZFAND1	Not secreted	74.2819	77.1089
ENSG00000167635	ZNF146	Not secreted	74.2389	62.3236
ENSG00000143569	UBAP2L	Not secreted	74.2298	60.4809
ENSG00000104824	HNRNPL	Not secreted	74.0857	72.7375
ENSG00000090273	NUDC	Not secreted	74.0747	54.5038
ENSG00000158042	MRPL17	Not secreted	74.0614	74.3564
ENSG00000133030	MPRIP	Not secreted	74.0476	81.6221
ENSG00000141258	SGSM2	Not secreted	74.001	82.4245
ENSG00000171603	CLSTN1	Not secreted	73.9908	67.8015
ENSG00000130312	MRPL34	Not secreted	73.9655	42.1731
ENSG00000265808	SEC22B	Not secreted	73.945	71.2838
ENSG00000017260	ATP2C1	Not secreted	73.8976	65.3096
ENSG00000184840	TMED9	Not secreted	73.8273	112.875
ENSG00000019505	SYT13	Not secreted	73.6789	57.2208
ENSG00000258289	CHURC1	Not secreted	73.5345	69.0174
ENSG00000144867	SRPRB	Not secreted	73.4685	112.869
ENSG00000167005	NUDT21	Not secreted	73.4559	58.8574
ENSG00000174695	TMEM167A	Not secreted	73.454	71.7354
ENSG00000128656	CHN1	Not secreted	73.4282	63.792
ENSG00000160691	SHC1	Not secreted	73.391	140.981
ENSG00000116285	ERRFI1	Not secreted	73.3347	48.5662
ENSG00000125503	PPP1R12C	Not secreted	73.3159	67.8583
ENSG00000144567	RETREG2	Not secreted	73.293	95.5468
ENSG00000102710	SUPT20H	Not secreted	73.2602	62.1275
ENSG00000183617	MRPL54	Not secreted	73.2284	76.269
ENSG00000176102	CSTF3	Not secreted	73.2145	55.9215
ENSG00000071462	BUD23	Not secreted	73.0897	70.5124
ENSG00000115234	SNX17	Not secreted	73.0637	88.5126
ENSG00000101940	WDR13	Not secreted	73.0393	76.4762
ENSG00000124006	OBSL1	Not secreted	72.8238	70.1947
ENSG00000197965	MPZL1	Not secreted	72.7514	100.072
ENSG00000114631	PODXL2	Not secreted	72.6982	47.2467
ENSG00000270647	TAF15	Not secreted	72.6662	56.7675
ENSG00000196227	FAM217B	Not secreted	72.5881	61.1786
ENSG00000128050	PAICS	Not secreted	72.584	57.6821
ENSG00000102109	PCSK1N	Secreted to blood	72.5731	8.81494
ENSG00000103540	CCP110	Not secreted	72.5682	50.489
ENSG00000127837	AAMP	Not secreted	72.5642	114.131
ENSG00000087495	PHACTR3	Not secreted	72.5495	116.459
ENSG00000149136	SSRP1	Not secreted	72.4395	78.7352
ENSG00000172890	NADSYN1	Not secreted	72.3891	74.0811
ENSG00000078114	NEBL	Not secreted	72.3774	54.0626
ENSG00000132535	DLG4	Intracellular or membrane-bound	72.3367	56.608
ENSG00000156256	USP16	Not secreted	72.3018	50.3984
ENSG00000121853	GHSR	Not secreted	72.2927	44.1991
ENSG00000158747	NBL1	Locally secreted	72.2674	81.6583
ENSG00000013561	RNF14	Not secreted	72.2639	70.2197
ENSG00000241685	ARPC1A	Not secreted	72.2005	60.3286
ENSG00000136807	CDK9	Not secreted	72.1902	74.359
ENSG00000158526	TSR2	Not secreted	72.1861	74.2657
ENSG00000160679	CHTOP	Not secreted	72.1156	63.7811
ENSG00000099968	BCL2L13	Not secreted	72.1128	84.0606
ENSG00000135472	FAIM2	Not secreted	72.0732	42.4531
ENSG00000160209	PDXK	Not secreted	71.9898	105.121
ENSG00000155287	SLC25A28	Not secreted	71.9887	103.299
ENSG00000146223	RPL7L1	Not secreted	71.9654	65.0972
ENSG00000100934	SEC23A	Not secreted	71.9479	66.7295
ENSG00000106399	RPA3	Not secreted	71.9264	64.5319
ENSG00000105677	TMEM147	Not secreted	71.9033	87.6569
ENSG00000163166	IWS1	Not secreted	71.8685	64.325
ENSG00000161960	EIF4A1	Not secreted	71.8383	85.4406
ENSG00000118939	UCHL3	Not secreted	71.8306	46.1888
ENSG00000162385	MAGOH	Not secreted	71.7932	62.2785
ENSG00000132581	SDF2	Intracellular or membrane-bound	71.749	85.1469
ENSG00000124762	CDKN1A	Not secreted	71.743	77.6935
ENSG00000165487	MICU2	Not secreted	71.7135	47.372
ENSG00000135924	DNAJB2	Not secreted	71.7044	75.7319
ENSG00000239264	TXNDC5	Intracellular or membrane-bound	71.6676	75.0683
ENSG00000168216	LMBRD1	Not secreted	71.6589	60.6387
ENSG00000198420	TCAF1	Not secreted	71.6479	48.0266
ENSG00000122674	CCZ1	Not secreted	71.4867	59.5393
ENSG00000009307	CSDE1	Not secreted	71.4844	74.9883
ENSG00000118985	ELL2	Not secreted	71.4715	55.6982
ENSG00000126709	IFI6	Not secreted	71.4103	31.1369
ENSG00000108641	B9D1	Intracellular or membrane-bound	71.2864	95.7208
ENSG00000163331	DAPL1	Not secreted	71.2732	54.7037
ENSG00000166260	COX11	Not secreted	71.2618	56.8537
ENSG00000103351	CLUAP1	Not secreted	71.239	45.8376
ENSG00000134717	BTF3L4	Not secreted	71.2307	56.4897
ENSG00000154582	ELOC	Not secreted	71.2062	53.7466
ENSG00000168036	CTNNB1	Not secreted	71.1933	105.798
ENSG00000164823	OSGIN2	Not secreted	71.1742	68.3875
ENSG00000132254	ARFIP2	Not secreted	71.1456	97.1265
ENSG00000102910	LONP2	Not secreted	71.0939	85.7102
ENSG00000138834	MAPK8IP3	Not secreted	71.0235	62.445
ENSG00000076043	REXO2	Not secreted	70.9254	79.9003
ENSG00000144834	TAGLN3	Not secreted	70.8915	17.5582
ENSG00000054118	THRAP3	Not secreted	70.8515	67.557
ENSG00000103363	ELOB	Not secreted	70.7725	40.9123
ENSG00000145860	RNF145	Not secreted	70.7717	49.4239
ENSG00000106052	TAX1BP1	Not secreted	70.77	47.6245
ENSG00000169740	ZNF32	Not secreted	70.7191	85.1777
ENSG00000132680	KHDC4	Not secreted	70.6369	73.6974
ENSG00000114867	EIF4G1	Not secreted	70.5729	95.3734
ENSG00000164167	LSM6	Not secreted	70.5569	50.6525
ENSG00000100379	KCTD17	Not secreted	70.5557	47.0641
ENSG00000106244	PDAP1	Not secreted	70.496	59.1049
ENSG00000215021	PHB2	Not secreted	70.4912	91.5516
ENSG00000125037	EMC3	Not secreted	70.4786	81.6623
ENSG00000106263	EIF3B	Not secreted	70.4514	85.1229
ENSG00000279765	AC013394.1	Not secreted	70.37	61.5552
ENSG00000156931	VPS8	Not secreted	70.3504	71.6608
ENSG00000164808	SPIDR	Not secreted	70.3148	66.0701
ENSG00000124357	NAGK	Not secreted	70.3089	75.6084
ENSG00000108559	NUP88	Not secreted	70.2453	66.7218
ENSG00000111802	TDP2	Intracellular or membrane-bound	70.2287	46.2642
ENSG00000054116	TRAPPC3	Not secreted	70.212	77.4883
ENSG00000114503	NCBP2	Not secreted	70.0394	57.8585
ENSG00000149357	LAMTOR1	Not secreted	70.0353	72.5389
ENSG00000101901	ALG13	Not secreted	70.0336	80.8757
ENSG00000178449	COX14	Not secreted	69.9907	71.668
ENSG00000127995	CASD1	Not secreted	69.9663	54.4541
ENSG00000083937	CHMP2B	Not secreted	69.9613	60.2644
ENSG00000121741	ZMYM2	Not secreted	69.8585	35.1595
ENSG00000205302	SNX2	Not secreted	69.8351	57.962
ENSG00000100911	PSME2	Not secreted	69.8047	73.8494
ENSG00000062716	VMP1	Not secreted	69.7973	59.0409
ENSG00000063854	HAGH	Not secreted	69.737	74.233
ENSG00000105323	HNRNPUL1	Not secreted	69.6926	65.1368
ENSG00000087274	ADD1	Not secreted	69.6779	107.386
ENSG00000147274	RBMX	Not secreted	69.5785	82.322
ENSG00000144589	STK11IP	Not secreted	69.5764	78.7142
ENSG00000198408	MGEA5	Not secreted	69.5581	71.7873
ENSG00000111731	C2CD5	Not secreted	69.5497	64.4001
ENSG00000196123	KIAA0895L	Not secreted	69.5457	101.907
ENSG00000050130	JKAMP	Not secreted	69.5381	57.3131
ENSG00000135018	UBQLN1	Not secreted	69.5247	56.5249
ENSG00000078018	MAP2	Not secreted	69.4854	43.5104
ENSG00000165525	NEMF	Not secreted	69.404	51.1501
ENSG00000168522	FNTA	Not secreted	69.3494	59.392
ENSG00000136143	SUCLA2	Not secreted	69.2955	45.5562
ENSG00000144566	RAB5A	Not secreted	69.2725	47.7014
ENSG00000253729	PRKDC	Not secreted	69.2598	101.69
ENSG00000097033	SH3GLB1	Not secreted	69.2547	61.3437
ENSG00000136536	MARCH7	Not secreted	69.2258	48.2977
ENSG00000160714	UBE2Q1	Not secreted	69.1398	76.3074
ENSG00000068400	GRIPAP1	Not secreted	69.1306	71.5708
ENSG00000197694	SPTAN1	Not secreted	69.1242	62.4696
ENSG00000182628	SKA2	Not secreted	69.1187	49.2887
ENSG00000109854	HTATIP2	Not secreted	69.1119	106.567
ENSG00000160469	BRSK1	Not secreted	69.0187	84.1603
ENSG00000135655	USP15	Not secreted	69.0152	53.2736
ENSG00000186462	NAP1L2	Not secreted	68.9908	55.0133
ENSG00000108231	LGI1	Locally secreted in brain	68.9892	32.4018
ENSG00000153147	SMARCA5	Not secreted	68.9747	45.5598
ENSG00000163714	U2SURP	Not secreted	68.9686	62.448
ENSG00000163818	LZTFL1	Not secreted	68.9551	46.4113
ENSG00000159210	SNF8	Not secreted	68.9404	81.7855
ENSG00000101150	TPD52L2	Not secreted	68.9239	73.741
ENSG00000170445	HARS	Not secreted	68.8861	69.9742
ENSG00000108406	DHX40	Not secreted	68.7529	48.4577
ENSG00000119777	TMEM214	Not secreted	68.7436	84.9689
ENSG00000006007	GDE1	Not secreted	68.7281	92.0468
ENSG00000184831	APOO	Secreted to blood	68.6768	44.3792
ENSG00000170074	FAM153A	Not secreted	68.6693	39.0943
ENSG00000140374	ETFA	Not secreted	68.6652	89.0539
ENSG00000141433	ADCYAP1	Locally secreted	68.6646	2.39704
ENSG00000153914	SREK1	Not secreted	68.6114	52.8857
ENSG00000085788	DDHD2	Not secreted	68.5761	45.1934
ENSG00000163608	NEPRO	Not secreted	68.5191	58.2706
ENSG00000179134	SAMD4B	Not secreted	68.4683	62.3459
ENSG00000204272	NBDY	Not secreted	68.4447	58.3811
ENSG00000004487	KDM1A	Intracellular or membrane-bound	68.4251	75.9977
ENSG00000069329	VPS35	Not secreted	68.413	50.4685
ENSG00000185442	FAM174B	Not secreted	68.4101	118.468
ENSG00000066651	TRMT11	Not secreted	68.3499	77.2311
ENSG00000120833	SOCS2	Not secreted	68.3452	37.2961
ENSG00000116005	PCYOX1	Intracellular or membrane-bound	68.3328	44.0068
ENSG00000241489	AC244197.3	Not secreted	68.3206	86.9469
ENSG00000168556	ING2	Not secreted	68.3009	43.4064
ENSG00000102531	FNDC3A	Not secreted	68.2383	59.5298
ENSG00000143390	RFX5	Not secreted	68.2355	88.6037
ENSG00000112530	PACRG	Not secreted	68.2125	64.546
ENSG00000111530	CAND1	Not secreted	68.1716	61.0871
ENSG00000103035	PSMD7	Not secreted	68.1223	66.3444
ENSG00000158669	GPAT4	Not secreted	68.1193	77.0352
ENSG00000176485	PLA2G16	Not secreted	68.0104	67.4669
ENSG00000146729	NIPSNAP2	Not secreted	67.9988	57.8259
ENSG00000189241	TSPYL1	Not secreted	67.9875	51.8549
ENSG00000139636	LMBR1L	Not secreted	67.9716	138.907
ENSG00000161249	DMKN	Locally secreted	67.9643	112.383
ENSG00000140350	ANP32A	Not secreted	67.8856	72.0529
ENSG00000113282	CLINT1	Not secreted	67.7826	64.2711
ENSG00000026025	VIM	Not secreted	67.7531	147.372
ENSG00000158109	TPRG1L	Not secreted	67.6926	66.2353
ENSG00000133226	SRRM1	Not secreted	67.5891	54.7225
ENSG00000133773	CCDC59	Not secreted	67.5704	46.4769
ENSG00000159593	NAE1	Not secreted	67.5042	51.6478
ENSG00000151500	THYN1	Not secreted	67.4787	77.1845
ENSG00000171566	PLRG1	Not secreted	67.4482	71.4096
ENSG00000105819	PMPCB	Not secreted	67.2737	60.2104
ENSG00000117360	PRPF3	Not secreted	67.2404	75.073
ENSG00000134480	CCNH	Not secreted	67.1947	41.6771
ENSG00000099901	RANBP1	Not secreted	67.1863	51.9077
ENSG00000166405	RIC3	Intracellular or membrane-bound	67.1513	69.0891
ENSG00000155438	NIFK	Not secreted	67.1452	55.4949
ENSG00000112110	MRPL18	Not secreted	67.1394	55.4523
ENSG00000244734	HBB	Not secreted	67.1095	267.671
ENSG00000163539	CLASP2	Not secreted	67.0279	57.1995
ENSG00000113269	RNF130	Not secreted	67.0197	59.3321
ENSG00000185896	LAMP1	Not secreted	67.0092	51.2718
ENSG00000172239	PAIP1	Not secreted	67.0083	57.0246
ENSG00000151239	TWF1	Not secreted	66.9664	50.931
ENSG00000138382	METTL5	Not secreted	66.91	41.7796
ENSG00000120053	GOT1	Not secreted	66.897	58.0142
ENSG00000136986	DERL1	Not secreted	66.8722	89.639
ENSG00000105258	POLR2I	Not secreted	66.8412	49.4758
ENSG00000117385	P3H1	Intracellular or membrane-bound	66.8336	95.1479
ENSG00000119760	SUPT7L	Not secreted	66.8129	71.6354
ENSG00000131503	ANKHD1	Not secreted	66.7906	58.2784
ENSG00000185324	CDK10	Not secreted	66.7719	88.5461
ENSG00000174080	CTSF	Intracellular or membrane-bound	66.6533	104.56
ENSG00000087191	PSMC5	Not secreted	66.6484	85.2273
ENSG00000175395	ZNF25	Not secreted	66.6108	51.4382
ENSG00000168137	SETD5	Not secreted	66.5916	52.7245
ENSG00000169062	UPF3A	Not secreted	66.5514	56.2506
ENSG00000106636	YKT6	Not secreted	66.3861	85.8802
ENSG00000165092	ALDH1A1	Not secreted	66.3705	295.674
ENSG00000163412	EIF4E3	Not secreted	66.3486	37.1762
ENSG00000166313	APBB1	Not secreted	66.3346	54.6975
ENSG00000180228	PRKRA	Not secreted	66.3056	47.0557
ENSG00000136631	VPS45	Not secreted	66.2473	56.2674
ENSG00000147654	EBAG9	Intracellular or membrane-bound	66.2431	47.2004
ENSG00000134077	THUMPD3	Not secreted	66.1819	65.1615
ENSG00000105270	CLIP3	Not secreted	66.1806	35.4914
ENSG00000111790	FGFR1OP2	Not secreted	66.1573	47.5897
ENSG00000159409	CELF3	Not secreted	66.1431	46.5825
ENSG00000164022	AIMP1	Secreted to blood	66.1399	52.886
ENSG00000116918	TSNAX	Not secreted	66.1163	50.6534
ENSG00000106829	TLE4	Not secreted	66.0971	39.1802
ENSG00000157224	CLDN12	Not secreted	66.0955	70.7331
ENSG00000183426	NPIPA1	Not secreted	66.0098	70.6303
ENSG00000127824	TUBA4A	Not secreted	65.9757	67.845
ENSG00000167881	SRP68	Not secreted	65.9557	72.6876
ENSG00000168209	DDIT4	Not secreted	65.8763	77.6699
ENSG00000055211	GINM1	Not secreted	65.8759	46.6241
ENSG00000198677	TTC37	Not secreted	65.8598	48.2753
ENSG00000117118	SDHB	Intracellular or membrane-bound	65.7693	64.0296
ENSG00000115756	HPCAL1	Not secreted	65.7583	27.5872
ENSG00000167792	NDUFV1	Not secreted	65.745	73.8357
ENSG00000175348	TMEM9B	Not secreted	65.6928	53.7092
ENSG00000171298	GAA	Not secreted	65.6882	36.0202
ENSG00000100142	POLR2F	Not secreted	65.6873	48.7598
ENSG00000235194	PPP1R3E	Not secreted	65.642	74.981
ENSG00000178467	P4HTM	Not secreted	65.6373	65.2792
ENSG00000069849	ATP1B3	Not secreted	65.6066	41.2444
ENSG00000152093	CFC1B	Secreted - unknown location	65.5513	88.0729
ENSG00000126088	UROD	Not secreted	65.5092	81.1052
ENSG00000185864	NPIPB4	Not secreted	65.5059	69.6673
ENSG00000126934	MAP2K2	Not secreted	65.499	48.56
ENSG00000132780	NASP	Not secreted	65.4914	65.6053
ENSG00000213983	AP1G2	Not secreted	65.48	105.356
ENSG00000205707	ETFRF1	Not secreted	65.449	41.2459
ENSG00000266967	AARSD1	Not secreted	65.4191	71.9114
ENSG00000070367	EXOC5	Not secreted	65.4066	41.5015
ENSG00000196655	TRAPPC4	Not secreted	65.4058	62.698
ENSG00000105397	TYK2	Not secreted	65.3988	65.4093
ENSG00000166206	GABRB3	Not secreted	65.2844	61.222
ENSG00000105401	CDC37	Not secreted	65.2691	55.2125
ENSG00000073921	PICALM	Not secreted	65.2463	68.203
ENSG00000116649	SRM	Not secreted	65.2298	50.3101
ENSG00000118518	RNF146	Not secreted	65.214	64.2253
ENSG00000169136	ATF5	Not secreted	65.1668	19.5758
ENSG00000243716	NPIPB5	Not secreted	65.1371	73.2307
ENSG00000078618	NRDC	Not secreted	65.0837	80.1774
ENSG00000129187	DCTD	Not secreted	65.0342	70.8652
ENSG00000211450	SELENOH	Not secreted	65.0311	50.5386
ENSG00000148341	SH3GLB2	Not secreted	65.0303	71.8726
ENSG00000203950	RTL8A	Not secreted	65.0235	51.878
ENSG00000197451	HNRNPAB	Not secreted	64.9975	60.3514
ENSG00000244687	UBE2V1	Not secreted	64.9133	56.6412
ENSG00000198960	ARMCX6	Not secreted	64.8674	74.0714
ENSG00000107959	PITRM1	Not secreted	64.854	57.3173
ENSG00000134444	KIAA1468	Not secreted	64.8107	56.7539
ENSG00000101367	MAPRE1	Not secreted	64.8103	49.2171
ENSG00000114857	NKTR	Not secreted	64.7984	64.0803
ENSG00000204256	BRD2	Not secreted	64.7737	107.928
ENSG00000122642	FKBP9	Intracellular or membrane-bound	64.7471	88.8597
ENSG00000241360	PDXP	Not secreted	64.7274	36.8567
ENSG00000111275	ALDH2	Not secreted	64.6938	96.4707
ENSG00000085365	SCAMP1	Not secreted	64.6605	35.129
ENSG00000165494	PCF11	Not secreted	64.6556	60.2084
ENSG00000129518	EAPP	Not secreted	64.6203	52.6449
ENSG00000121851	POLR3GL	Not secreted	64.5971	85.7932
ENSG00000102078	SLC25A14	Intracellular or membrane-bound	64.5955	59.6508
ENSG00000105171	POP4	Not secreted	64.5115	56.295
ENSG00000151465	CDC123	Not secreted	64.4917	53.19
ENSG00000137817	PARP6	Not secreted	64.4771	84.6476
ENSG00000039123	MTREX	Not secreted	64.4627	63.2927
ENSG00000117614	SYF2	Not secreted	64.3772	50.757
ENSG00000197622	CDC42SE1	Not secreted	64.3469	98.5055
ENSG00000166685	COG1	Not secreted	64.3227	52.1779
ENSG00000104859	CLASRP	Not secreted	64.2614	63.1742
ENSG00000108523	RNF167	Not secreted	64.2512	83.9108
ENSG00000143740	SNAP47	Not secreted	64.1989	61.5808
ENSG00000166197	NOLC1	Not secreted	64.1326	56.6056
ENSG00000066455	GOLGA5	Not secreted	64.1306	53.1356
ENSG00000174238	PITPNA	Not secreted	64.0421	49.8255
ENSG00000124535	WRNIP1	Not secreted	63.9907	56.4705
ENSG00000171735	CAMTA1	Not secreted	63.9732	55.0401
ENSG00000133124	IRS4	Not secreted	63.9375	78.9131
ENSG00000050438	SLC4A8	Not secreted	63.8883	56.3934
ENSG00000100804	PSMB5	Not secreted	63.8572	56.5789
ENSG00000113643	RARS	Not secreted	63.8457	63.3071
ENSG00000239672	NME1	Intracellular or membrane-bound	63.8109	64.2596
ENSG00000088247	KHSRP	Not secreted	63.8054	62.5274
ENSG00000173918	C1QTNF1	Secreted to blood	63.79	31.122
ENSG00000149294	NCAM1	Intracellular or membrane-bound	63.7556	58.2434
ENSG00000141349	G6PC3	Not secreted	63.7328	62.4128
ENSG00000151247	EIF4E	Not secreted	63.7327	45.5443
ENSG00000141741	MIEN1	Not secreted	63.7148	67.1807
ENSG00000132963	POMP	Not secreted	63.6468	48.4392
ENSG00000143420	ENSA	Not secreted	63.6125	52.1475
ENSG00000028528	SNX1	Not secreted	63.5428	73.4074
ENSG00000101210	EEF1A2	Not secreted	63.4791	81.3352
ENSG00000085733	CTTN	Not secreted	63.4714	72.9765
ENSG00000178761	FAM219B	Not secreted	63.4452	73.1177
ENSG00000147649	MTDH	Not secreted	63.4449	54.3086
ENSG00000174446	SNAPC5	Not secreted	63.4267	57.9971
ENSG00000115415	STAT1	Not secreted	63.3938	45.8078
ENSG00000198954	KIF1BP	Not secreted	63.3886	47.1785
ENSG00000155093	PTPRN2	Not secreted	63.3802	47.7265
ENSG00000183722	LHFPL6	Not secreted	63.3271	106.006
ENSG00000008838	MED24	Not secreted	63.271	67.0333
ENSG00000166181	API5	Not secreted	63.2589	50.9978
ENSG00000149084	HSD17B12	Not secreted	63.1649	49.1821
ENSG00000100568	VTI1B	Not secreted	63.0878	57.2519
ENSG00000134744	ZCCHC11	Not secreted	63.0773	61.8925
ENSG00000197343	ZNF655	Not secreted	63.0422	48.4482
ENSG00000117682	DHDDS	Not secreted	63.0407	72.0125
ENSG00000119688	ABCD4	Not secreted	63.0184	72.4609
ENSG00000104765	BNIP3L	Not secreted	62.9445	63.2185
ENSG00000012061	ERCC1	Not secreted	62.9237	68.6558
ENSG00000187555	USP7	Not secreted	62.9161	62.8339
ENSG00000165669	FAM204A	Not secreted	62.9137	55.1126
ENSG00000015171	ZMYND11	Not secreted	62.884	51.6164
ENSG00000128581	IFT22	Not secreted	62.881	55.8387
ENSG00000187735	TCEA1	Not secreted	62.8609	51.9682
ENSG00000091129	NRCAM	Intracellular or membrane-bound	62.8265	47.2956
ENSG00000115307	AUP1	Not secreted	62.808	91.7404
ENSG00000114209	PDCD10	Not secreted	62.6481	46.4819
ENSG00000144028	SNRNP200	Not secreted	62.6293	75.545
ENSG00000168781	PPIP5K1	Not secreted	62.629	64.5279
ENSG00000124596	OARD1	Not secreted	62.6232	58.293
ENSG00000148337	CIZ1	Not secreted	62.5989	67.5999
ENSG00000105409	ATP1A3	Not secreted	62.5941	21.7808
ENSG00000149480	MTA2	Not secreted	62.5923	78.1929
ENSG00000163702	IL17RC	Intracellular or membrane-bound	62.4945	83.6936
ENSG00000266412	NCOA4	Not secreted	62.4463	67.316
ENSG00000173933	RBM4	Not secreted	62.3835	78.2579
ENSG00000145740	SLC30A5	Not secreted	62.3593	47.8815
ENSG00000108826	MRPL27	Intracellular or membrane-bound	62.3146	76.0175
ENSG00000132912	DCTN4	Not secreted	62.3034	50.3994
ENSG00000144451	SPAG16	Not secreted	62.3021	40.9812
ENSG00000143384	MCL1	Not secreted	62.2892	73.6088
ENSG00000163516	ANKZF1	Not secreted	62.2839	79.6318
ENSG00000139116	KIF21A	Not secreted	62.2713	46.7023
ENSG00000136930	PSMB7	Not secreted	62.251	68.1311
ENSG00000100796	PPP4R3A	Not secreted	62.1848	51.2076
ENSG00000060339	CCAR1	Not secreted	62.1667	51.0902
ENSG00000143106	PSMA5	Not secreted	62.1533	64.3905
ENSG00000101266	CSNK2A1	Not secreted	62.0969	55.7639
ENSG00000144747	TMF1	Not secreted	62.0891	58.3442
ENSG00000172465	TCEAL1	Not secreted	62.0468	43.34
ENSG00000091542	ALKBH5	Not secreted	62.0352	56.102
ENSG00000154265	ABCA5	Not secreted	62.0199	43.0768
ENSG00000082146	STRADB	Not secreted	62.0154	59.494
ENSG00000167778	SPRYD3	Not secreted	61.983	66.5557
ENSG00000100196	KDELR3	Not secreted	61.9713	65.5115
ENSG00000123636	BAZ2B	Not secreted	61.9424	46.0766
ENSG00000143653	SCCPDH	Not secreted	61.9164	49.6109
ENSG00000160201	U2AF1	Not secreted	61.9162	29.6124
ENSG00000213619	NDUFS3	Not secreted	61.8911	65.8276
ENSG00000118096	IFT46	Not secreted	61.8608	58.5126
ENSG00000178035	IMPDH2	Not secreted	61.85	103.537
ENSG00000124802	EEF1E1	Not secreted	61.8254	46.6655
ENSG00000001631	KRIT1	Not secreted	61.8172	47.7836
ENSG00000165629	ATP5F1C	Not secreted	61.8042	29.4508
ENSG00000140941	MAP1LC3B	Not secreted	61.796	57.6115
ENSG00000090863	GLG1	Not secreted	61.7903	65.5717
ENSG00000135750	KCNK1	Not secreted	61.7737	36.2789
ENSG00000104131	EIF3J	Not secreted	61.7647	54.2403
ENSG00000125841	NRSN2	Not secreted	61.7599	49.9588
ENSG00000117758	STX12	Not secreted	61.7487	55.5644
ENSG00000113593	PPWD1	Not secreted	61.7467	78.6362
ENSG00000141698	NT5C3B	Not secreted	61.7209	57.0879
ENSG00000132563	REEP2	Not secreted	61.6315	43.3404
ENSG00000091140	DLD	Not secreted	61.603	52.3955
ENSG00000170502	NUDT9	Intracellular or membrane-bound	61.5516	52.193
ENSG00000152944	MED21	Not secreted	61.5393	41.8719
ENSG00000077380	DYNC1I2	Not secreted	61.5292	66.8192
ENSG00000134905	CARS2	Not secreted	61.5264	49.6872
ENSG00000110880	CORO1C	Not secreted	61.5219	62.1937
ENSG00000104635	SLC39A14	Not secreted	61.4909	64.9061
ENSG00000169813	HNRNPF	Not secreted	61.4832	72.7522
ENSG00000113068	PFDN1	Not secreted	61.4624	52.868
ENSG00000059915	PSD	Not secreted	61.4491	49.123
ENSG00000145782	ATG12	Not secreted	61.4231	52.0573
ENSG00000112339	HBS1L	Not secreted	61.4139	51.5616
ENSG00000185745	IFIT1	Not secreted	61.4111	36.7971
ENSG00000121022	COPS5	Not secreted	61.4029	64.5032
ENSG00000161526	SAP30BP	Not secreted	61.3582	65.3475
ENSG00000167123	CERCAM	Intracellular or membrane-bound	61.3212	63.8996
ENSG00000138363	ATIC	Not secreted	61.3121	66.4919
ENSG00000116729	WLS	Not secreted	61.2909	73.6548
ENSG00000143436	MRPL9	Not secreted	61.2327	51.0544
ENSG00000179335	CLK3	Not secreted	61.2121	63.5752
ENSG00000153113	CAST	Not secreted	61.1858	35.869
ENSG00000177885	GRB2	Not secreted	61.1588	45.4304
ENSG00000163950	SLBP	Not secreted	61.1388	44.7109
ENSG00000119787	ATL2	Not secreted	61.1366	61.3132
ENSG00000182809	CRIP2	Not secreted	61.1268	28.3087
ENSG00000115866	DARS	Not secreted	61.1149	52.3822
ENSG00000072832	CRMP1	Not secreted	61.1127	63.3135
ENSG00000141543	EIF4A3	Not secreted	61.0749	60.7887
ENSG00000172053	QARS	Not secreted	60.9903	107.557
ENSG00000092094	OSGEP	Not secreted	60.9892	55.0189
ENSG00000110675	ELMOD1	Not secreted	60.9854	77.9825
ENSG00000076108	BAZ2A	Not secreted	60.9824	78.9063
ENSG00000186395	KRT10	Intracellular or membrane-bound	60.9775	57.0221
ENSG00000160752	FDPS	Not secreted	60.9669	89.7172
ENSG00000143742	SRP9	Not secreted	60.9499	75.2398
ENSG00000100823	APEX1	Not secreted	60.8899	70.8581
ENSG00000109920	FNBP4	Not secreted	60.8643	48.185
ENSG00000135108	FBXO21	Not secreted	60.8564	49.805
ENSG00000138107	ACTR1A	Not secreted	60.8488	61.5811
ENSG00000167552	TUBA1A	Not secreted	60.8163	104.412
ENSG00000111269	CREBL2	Not secreted	60.7702	39.7959
ENSG00000075239	ACAT1	Not secreted	60.7663	56.865
ENSG00000117600	PLPPR4	Not secreted	60.7315	48.3906
ENSG00000127884	ECHS1	Not secreted	60.6813	55.5459
ENSG00000025796	SEC63	Not secreted	60.6809	53.1394
ENSG00000161542	PRPSAP1	Not secreted	60.6807	72.6574
ENSG00000140367	UBE2Q2	Not secreted	60.6757	38.82
ENSG00000174720	LARP7	Not secreted	60.6663	59.0567
ENSG00000167515	TRAPPC2L	Not secreted	60.6489	57.3817
ENSG00000116675	DNAJC6	Not secreted	60.5977	40.0992
ENSG00000144674	GOLGA4	Not secreted	60.5624	56.7577
ENSG00000165443	PHYHIPL	Not secreted	60.5417	28.2248
ENSG00000104325	DECR1	Not secreted	60.503	81.7727
ENSG00000198919	DZIP3	Not secreted	60.4766	55.4785
ENSG00000197283	SYNGAP1	Not secreted	60.4649	129.407
ENSG00000143353	LYPLAL1	Not secreted	60.4397	36.6877
ENSG00000116857	TMEM9	Not secreted	60.427	47.4245
ENSG00000150867	PIP4K2A	Not secreted	60.3773	59.0364
ENSG00000010810	FYN	Not secreted	60.3704	58.1837
ENSG00000106089	STX1A	Intracellular or membrane-bound	60.3666	55.0869
ENSG00000258890	CEP95	Not secreted	60.3486	49.9805
ENSG00000105518	TMEM205	Not secreted	60.2957	69.2248
ENSG00000185359	HGS	Not secreted	60.278	85.5821
ENSG00000130522	JUND	Not secreted	60.1937	32.1322
ENSG00000155980	KIF5A	Not secreted	60.1848	40.1477
ENSG00000163703	CRELD1	Intracellular or membrane-bound	60.1633	63.6938
ENSG00000174628	IQCK	Not secreted	60.146	43.2308
ENSG00000137210	TMEM14B	Not secreted	60.1097	55.8465
ENSG00000116478	HDAC1	Not secreted	60.1017	76.6093
ENSG00000064607	SUGP2	Not secreted	60.0892	57.6251
ENSG00000104805	NUCB1	Secreted to blood	60.0762	44.6942
ENSG00000141580	WDR45B	Not secreted	60.0683	72.6935
ENSG00000121067	SPOP	Not secreted	60.0243	61.6614
ENSG00000134108	ARL8B	Not secreted	59.9741	45.4477
ENSG00000185608	MRPL40	Not secreted	59.9563	54.5417
ENSG00000135446	CDK4	Not secreted	59.9174	86.5555
ENSG00000164902	PHAX	Not secreted	59.9068	42.3019
ENSG00000105968	H2AFV	Not secreted	59.8436	62.6649
ENSG00000142892	PIGK	Intracellular or membrane-bound	59.7808	54.7898
ENSG00000265354	TIMM23	Not secreted	59.7607	44.9429
ENSG00000006652	IFRD1	Not secreted	59.6748	46.688
ENSG00000154305	MIA3	Intracellular or membrane-bound	59.6526	55.7158
ENSG00000136819	C9orf78	Not secreted	59.6377	41.2276
ENSG00000121749	TBC1D15	Not secreted	59.6268	49.3033
ENSG00000113312	TTC1	Not secreted	59.6188	45.9085
ENSG00000175416	CLTB	Not secreted	59.6133	39.8588
ENSG00000164172	MOCS2	Not secreted	59.5969	50.3379
ENSG00000138433	CIR1	Not secreted	59.5399	56.7343
ENSG00000111726	CMAS	Not secreted	59.4998	45.7349
ENSG00000061938	TNK2	Not secreted	59.4701	43.1536
ENSG00000214940	NPIPA8	Not secreted	59.4198	0.883565
ENSG00000170266	GLB1	Intracellular or membrane-bound	59.3944	69.6048
ENSG00000101132	PFDN4	Not secreted	59.3687	46.1506
ENSG00000143337	TOR1AIP1	Not secreted	59.3657	46.4324
ENSG00000107581	EIF3A	Not secreted	59.321	54.8281
ENSG00000087263	OGFOD1	Not secreted	59.2694	55.9055
ENSG00000168610	STAT3	Not secreted	59.2272	57.8036
ENSG00000187742	SECISBP2	Intracellular or membrane-bound	59.2095	51.5931
ENSG00000197982	C1orf122	Not secreted	59.2093	51.6626
ENSG00000117143	UAP1	Not secreted	59.2082	51.464
ENSG00000100325	ASCC2	Not secreted	59.164	76.393
ENSG00000106460	TMEM106B	Not secreted	59.1373	34.5171
ENSG00000119318	RAD23B	Not secreted	59.0853	48.4959
ENSG00000156110	ADK	Not secreted	59.0607	40.2466
ENSG00000179094	PER1	Not secreted	59.0289	70.822
ENSG00000144029	MRPS5	Not secreted	59.0273	60.4559
ENSG00000176209	SMIM19	Not secreted	59.0018	32.2452
ENSG00000240344	PPIL3	Not secreted	58.9752	58.3389
ENSG00000211460	TSN	Not secreted	58.9372	52.3584
ENSG00000135506	OS9	Intracellular or membrane-bound	58.9157	64.1934
ENSG00000126698	DNAJC8	Not secreted	58.8505	49.272
ENSG00000064726	BTBD1	Not secreted	58.8349	46.1481
ENSG00000117859	OSBPL9	Not secreted	58.7853	47.0001
ENSG00000125107	CNOT1	Not secreted	58.7617	61.0678
ENSG00000100387	RBX1	Not secreted	58.7415	57.2996
ENSG00000163904	SENP2	Not secreted	58.7335	47.2236
ENSG00000102030	NAA10	Not secreted	58.7087	66.5465
ENSG00000116871	MAP7D1	Not secreted	58.6701	42.0197
ENSG00000055163	CYFIP2	Not secreted	58.6562	60.9717
ENSG00000239779	WBP1	Not secreted	58.6177	88.1405
ENSG00000110104	CCDC86	Not secreted	58.6119	56.1737
ENSG00000024862	CCDC28A	Not secreted	58.5727	60.7193
ENSG00000110367	DDX6	Not secreted	58.4892	40.8262
ENSG00000177479	ARIH2	Not secreted	58.4309	68.3665
ENSG00000131375	CAPN7	Not secreted	58.4172	54.0732
ENSG00000170242	USP47	Not secreted	58.3831	50.0908
ENSG00000077147	TM9SF3	Not secreted	58.3545	52.2986
ENSG00000273841	TAF9	Not secreted	58.3366	46.6657
ENSG00000108344	PSMD3	Not secreted	58.3183	56.8109
ENSG00000140280	LYSMD2	Not secreted	58.3143	34.0339
ENSG00000183978	COA3	Not secreted	58.2727	57.2004
ENSG00000080823	MOK	Not secreted	58.2624	67.7947
ENSG00000123505	AMD1	Not secreted	58.2129	36.1913
ENSG00000125534	PPDPF	Not secreted	58.1966	34.7707
ENSG00000163882	POLR2H	Not secreted	58.1123	70.7235
ENSG00000135336	ORC3	Not secreted	57.9884	42.1813
ENSG00000167397	VKORC1	Intracellular or membrane-bound	57.987	54.6202
ENSG00000089006	SNX5	Not secreted	57.9786	59.5438
ENSG00000065029	ZNF76	Not secreted	57.9632	60.3166
ENSG00000143442	POGZ	Not secreted	57.9309	61.642
ENSG00000138002	IFT172	Not secreted	57.8918	71.0282
ENSG00000175029	CTBP2	Not secreted	57.8905	30.4775
ENSG00000108039	XPNPEP1	Not secreted	57.8838	44.8042
ENSG00000126581	BECN1	Not secreted	57.8546	57.3363
ENSG00000102898	NUTF2	Not secreted	57.8433	51.1538
ENSG00000173511	VEGFB	Secreted to blood	57.8058	60.3939
ENSG00000100575	TIMM9	Not secreted	57.7998	39.0199
ENSG00000115233	PSMD14	Not secreted	57.7391	44.5188
ENSG00000168397	ATG4B	Not secreted	57.731	63.1238
ENSG00000155506	LARP1	Not secreted	57.7186	54.6049
ENSG00000268350	FAM156A	Not secreted	57.5916	99.8381
ENSG00000102103	PQBP1	Not secreted	57.5382	61.3613
ENSG00000141380	SS18	Not secreted	57.5243	49.663
ENSG00000084090	STARD7	Intracellular or membrane-bound	57.5217	51.1371
ENSG00000134283	PPHLN1	Not secreted	57.5169	39.4062
ENSG00000182087	TMEM259	Not secreted	57.445	52.2287
ENSG00000089335	ZNF302	Not secreted	57.3984	48.4137
ENSG00000116898	MRPS15	Not secreted	57.3701	51.5839
ENSG00000163743	RCHY1	Not secreted	57.3603	48.2278
ENSG00000151332	MBIP	Not secreted	57.3557	38.7226
ENSG00000240184	PCDHGC3	Not secreted	57.3154	59.5297
ENSG00000059573	ALDH18A1	Not secreted	57.2945	79.3466
ENSG00000111596	CNOT2	Not secreted	57.2642	52.515
ENSG00000173409	ARV1	Not secreted	57.2548	50.5511
ENSG00000119638	NEK9	Not secreted	57.2271	64.9226
[truncated: 12,101 more rows]
