# Supplementary material for: Mixed gangliocytoma-pituitary neuroendocrine tumour: clinical, immunohistochemical, and molecular genetic profiles in a series of four patients
Source: Acta Neuropathol Commun. 2026 Jan 30;14:48. doi: 10.1186/s40478-026-02225-x (PMC12930862; doi:10.1186/s40478-026-02225-x)
Supplement: Supplementary file 3 — Supplemental Table 3. Gene set enrichement analysis results [file 40478_2026_2225_MOESM3_ESM.xlsx]

## Sheet: GSEA
Term	P-value	Adjusted P-value	Odds Ratio	Combined Score	Genes
FASTK Family Proteins Regulate Processing and Stability of Mitochondrial RNAs	2.96379e-34	4.23822e-32	4891.59	377638	MT-ATP6;MT-ND4L;MT-ND4;MT-ND5;MT-CO1;MT-CO2;MT-CO3;MT-ND2;MT-CYB;MT-ND3;MT-ATP8;MT-ND1
Mitochondrial RNA Degradation	3.05386e-32	2.18351e-30	2633.14	191077	MT-ATP6;MT-ND4L;MT-ND4;MT-ND5;MT-CO1;MT-CO2;MT-CO3;MT-ND2;MT-CYB;MT-ND3;MT-ATP8;MT-ND1
rRNA Processing in the Mitochondrion	1.58394e-29	7.55011e-28	1315.71	87251.7	MT-ATP6;MT-ND4L;MT-ND4;MT-ND5;MT-CO1;MT-CO2;MT-CO3;MT-ND2;MT-CYB;MT-ND3;MT-ATP8;MT-ND1
tRNA Processing in the Mitochondrion	6.46146e-29	2.30997e-27	1140.06	74000.1	MT-ATP6;MT-ND4L;MT-ND4;MT-ND5;MT-CO1;MT-CO2;MT-CO3;MT-ND2;MT-CYB;MT-ND3;MT-ATP8;MT-ND1
rRNA Processing	3.02748e-26	8.65858e-25	333.767	19612	MT-ND4L;MT-ND4;RPL41;MT-ND5;MT-CO1;MT-ND2;MT-ND3;MT-ATP8;MT-ND1;MT-ATP6;RPS27;RPL37A;MT-CO2;MT-CO3;MT-CYB
tRNA Processing	6.95951e-22	1.65868e-20	253.906	12369.5	MT-ATP6;MT-ND4L;MT-ND4;MT-ND5;MT-CO1;MT-CO2;MT-CO3;MT-ND2;MT-CYB;MT-ND3;MT-ATP8;MT-ND1
Metabolism of RNA	1.49092e-18	3.04574e-17	96.6907	3968.88	MT-ND4L;MT-ND4;RPL41;MT-ND5;MT-CO1;MT-ND2;MT-ND3;MT-ATP8;MT-ND1;MT-ATP6;RPS27;RPL37A;MT-CO2;MT-CO3;MT-CYB
Aerobic Respiration and Respiratory Electron Transport	9.99262e-17	1.78618e-15	108.962	4014.38	MT-ATP6;MT-ND4;MT-ND5;MT-CO1;MT-CO2;MT-CO3;MT-ND2;MT-CYB;MT-ND3;MT-ATP8;MT-ND1
Respiratory Electron Transport	8.2181e-15	1.30576e-13	119.791	3885.1	MT-ND4;MT-ND5;MT-CO1;MT-CO2;MT-CO3;MT-ND2;MT-CYB;MT-ND3;MT-ND1
Metabolism	8.87037e-12	1.26846e-10	30.8431	784.906	MT-ND4;RPL41;MT-ND5;MT-CO1;MT-ND2;MT-ND3;MT-ATP8;MT-ND1;MT-ATP6;RPS27;RPL37A;GNAS;MT-CO2;MT-CO3;MT-CYB
Mitochondrial Protein Degradation	2.86833e-10	3.72883e-09	100.879	2216.53	MT-ATP6;MT-ND5;MT-CO1;MT-CO2;MT-ND2;MT-ND1
Complex I Biogenesis	4.38262e-09	5.22263e-08	112.914	2173.1	MT-ND4;MT-ND5;MT-ND2;MT-ND3;MT-ND1
Metabolism of Proteins	5.21938e-06	5.74132e-05	9.68185	117.762	MT-ATP6;RPL41;MT-ND5;RPS27;MT-CO1;RPL37A;MT-CO2;MT-ND2;B2M;MT-ND1
Cellular Responses to Stimuli	1.03924e-05	0.000106151	12.6616	145.285	RPL41;RPS27;MT-CO1;RPL37A;GNAS;MT-CO2;MT-CO3
Complex IV Assembly	1.2236e-05	0.000116649	83.0667	939.578	MT-CO1;MT-CO2;MT-CO3
Cytoprotection by HMOX1	2.28471e-05	0.000204196	66.7132	712.943	MT-CO1;MT-CO2;MT-CO3
Cellular Responses to Stress	6.36367e-05	0.000535297	11.3464	109.633	RPL41;RPS27;MT-CO1;RPL37A;MT-CO2;MT-CO3
TP53 Regulates Metabolic Genes	7.07683e-05	0.000562215	44.9503	429.55	MT-CO1;MT-CO2;MT-CO3
Peptide Chain Elongation	9.22479e-05	0.000689388	40.9821	380.766	RPL41;RPS27;RPL37A
Eukaryotic Translation Termination	0.00010442	0.000689388	39.2487	359.796	RPL41;RPS27;RPL37A
Selenocysteine Synthesis	0.00010442	0.000689388	39.2487	359.796	RPL41;RPS27;RPL37A
Eukaryotic Translation Elongation	0.000107619	0.000689388	38.8379	354.859	RPL41;RPS27;RPL37A
Nonsense Mediated Decay (NMD) Independent of the Exon Junction Complex (EJC)	0.000110881	0.000689388	38.4356	350.035	RPL41;RPS27;RPL37A
Viral mRNA Translation	0.000117597	0.00070068	37.6553	340.715	RPL41;RPS27;RPL37A
Response of EIF2AK4 (GCN2) to Amino Acid Deficiency	0.000131813	0.000724974	36.1857	323.287	RPL41;RPS27;RPL37A
Formation of a Pool of Free 40S Subunits	0.000131813	0.000724974	36.1857	323.287	RPL41;RPS27;RPL37A
Formation of ATP by Chemiosmotic Coupling	0.000160803	0.000850314	130.477	1139.76	MT-ATP6;MT-ATP8
L13a-mediated Translational Silencing of Ceruloplasmin Expression	0.000172142	0.000850314	32.9668	285.73	RPL41;RPS27;RPL37A
GTP Hydrolysis and Joining of the 60S Ribosomal Subunit	0.000176566	0.000850314	32.676	282.38	RPL41;RPS27;RPL37A
SRP-dependent Cotranslational Protein Targeting to Membrane	0.000185634	0.000850314	32.1094	275.875	RPL41;RPS27;RPL37A
Nonsense Mediated Decay (NMD) Enhanced by the Exon Junction Complex (EJC)	0.00019028	0.000850314	31.8333	272.717	RPL41;RPS27;RPL37A
Nonsense-Mediated Decay (NMD)	0.00019028	0.000850314	31.8333	272.717	RPL41;RPS27;RPL37A
Selenoamino Acid Metabolism	0.000199797	0.000856436	31.2952	266.579	RPL41;RPS27;RPL37A
Eukaryotic Translation Initiation	0.000209617	0.000856436	30.7748	260.669	RPL41;RPS27;RPL37A
Cap-dependent Translation Initiation	0.000209617	0.000856436	30.7748	260.669	RPL41;RPS27;RPL37A
Influenza Viral RNA Transcription and Replication	0.000359742	0.00142897	25.473	202.004	RPL41;RPS27;RPL37A
Cristae Formation	0.000443589	0.00169822	75.7116	584.54	MT-ATP6;MT-ATP8
Cellular Response to Starvation	0.000451275	0.00169822	23.5241	181.217	RPL41;RPS27;RPL37A
Regulation of Expression of SLITs and ROBOs	0.000476281	0.00174636	23.0823	176.568	RPL41;RPS27;RPL37A
Influenza Infection	0.000519907	0.00185867	22.3814	169.245	RPL41;RPS27;RPL37A
Major Pathway of rRNA Processing in the Nucleolus and Cytosol	0.000719884	0.00251082	19.9546	144.4	RPL41;RPS27;RPL37A
rRNA Processing in the Nucleus and Cytosol	0.000835949	0.00284621	18.927	134.134	RPL41;RPS27;RPL37A
Cellular Response to Chemical Stress	0.000872953	0.00290308	18.6388	131.285	MT-CO1;MT-CO2;MT-CO3
Signaling by ROBO Receptors	0.000976692	0.00317425	17.9112	124.149	RPL41;RPS27;RPL37A
Translation	0.0027609	0.00877352	12.3424	72.7238	RPL41;RPS27;RPL37A
Mitochondrial Biogenesis	0.00377262	0.0117279	24.6266	137.416	MT-ATP6;MT-ATP8
Metabolism of Amino Acids and Derivatives	0.00445418	0.0135521	10.3658	56.1198	RPL41;RPS27;RPL37A
Transcriptional Regulation by TP53	0.00459454	0.0136879	10.2483	55.1652	MT-CO1;MT-CO2;MT-CO3
Infectious Disease	0.00643863	0.0187903	5.10692	25.7667	RPL41;RPS27;RPL37A;GNAS;B2M
Modulation by Mtb of Host Immune System	0.010403	0.0291692	110.95	506.56	B2M
Nef Mediated Downregulation of MHC Class I Complex Cell Surface Expression	0.010403	0.0291692	110.95	506.56	B2M
Endosomal Vacuolar Pathway	0.0113436	0.0311949	100.859	451.756	B2M
Axon Guidance	0.0138131	0.0372694	6.77614	29.0163	RPL41;RPS27;RPL37A
Viral Infection Pathways	0.0145302	0.0384782	4.93164	20.8684	RPL41;RPS27;RPL37A;B2M
Nervous System Development	0.0156601	0.0407161	6.45512	26.8316	RPL41;RPS27;RPL37A
PKA Activation in Glucagon Signalling	0.0160341	0.0409441	69.3229	286.514	GNAS
SARS-CoV-2-host Interactions	0.0179015	0.0441435	10.7653	43.3072	RPS27;B2M
Prostacyclin Signalling Through Prostacyclin Receptor	0.0179043	0.0441435	61.6142	247.856	GNAS
Nef-mediates Down Modulation of Cell Surface Receptors by Recruiting Them to Clathrin Adapters	0.0207034	0.0501795	52.8042	204.746	B2M
Complex III Assembly	0.023495	0.0559964	46.1968	173.283	MT-CYB
DAP12 Signaling	0.0272053	0.0627477	39.5893	142.693	B2M
The Role of Nef in HIV-1 Replication and Disease Pathogenesis	0.0272053	0.0627477	39.5893	142.693	B2M
Antigen Presentation Folding, Assembly and Peptide Loading of Class I MHC	0.0290555	0.0659513	36.9463	130.736	B2M
Glucagon Signaling in Metabolic Regulation	0.0309023	0.067985	34.6337	120.419	GNAS
Glucagon-type Ligand Receptors	0.0309023	0.067985	34.6337	120.419	GNAS
Organelle Biogenesis and Maintenance	0.0318237	0.0689514	7.85085	27.0661	MT-ATP6;MT-ATP8
SARS-CoV-2 Infection	0.0350353	0.0747768	7.44089	24.9374	RPS27;B2M
SARS-CoV-1 Modulates Host Translation Machinery	0.0382563	0.0804508	27.6958	90.3839	RPS27
Glucagon-like Peptide-1 (GLP1) Regulates Insulin Secretion	0.0391719	0.0807378	27.019	87.536	GNAS
ADORA2B Mediated Anti-Inflammatory Cytokines Production	0.0400866	0.0807378	26.3743	84.8387	GNAS
Vasopressin Regulates Renal Water Homeostasis via Aquaporins	0.0400866	0.0807378	26.3743	84.8387	GNAS
DAP12 Interactions	0.0419135	0.0821046	25.173	79.8524	B2M
GPER1 Signaling	0.0419135	0.0821046	25.173	79.8524	GNAS
Disease	0.0445329	0.0851284	2.99943	9.3328	RPL41;RPS27;RPL37A;GNAS;B2M
G Alpha (Z) Signalling Events	0.0446477	0.0851284	23.5626	73.2551	GNAS
Aquaporin-mediated Transport	0.0482819	0.0908462	21.7102	65.7972	GNAS
Formation of the Ternary Complex, and Subsequently, the 43S Complex	0.0491884	0.0913498	21.2917	64.1326	RPS27
SARS-CoV-2 Modulates Host Translation Machinery	0.0509989	0.093498	20.501	61.0101	RPS27
Ribosomal Scanning and Start Codon Recognition	0.0555109	0.0992258	18.7589	54.2354	RPS27
Translation Initiation Complex Formation	0.0555109	0.0992258	18.7589	54.2354	RPS27
mRNA Activation Upon Binding of the Cap-Binding Complex and eIFs, and Subsequent Binding to 43S	0.0564109	0.0995896	18.4454	53.0322	RPS27
High Laminar Flow Shear Stress Activates Signaling by PIEZO1 and PECAM1 CDH5 KDR in Endothelial Cell	0.0635814	0.11088	16.2688	44.8276	GNAS
Regulation of Insulin Secretion	0.0715865	0.123336	14.3608	37.8671	GNAS
Amyloid Fiber Formation	0.0733566	0.123412	13.9958	36.5629	B2M
ER-Phagosome Pathway	0.0733566	0.123412	13.9958	36.5629	B2M
Infection With Mycobacterium Tuberculosis	0.0751235	0.124915	13.6488	35.3317	B2M
Platelet Homeostasis	0.0795268	0.130131	12.8521	32.5371	GNAS
SARS-CoV Infections	0.0800808	0.130131	4.62168	11.6684	RPS27;B2M
Cellular Responses to Mechanical Stimuli	0.0847845	0.131711	12.0103	29.637	GNAS
Response of Endothelial Cells to Shear Stress	0.0847845	0.131711	12.0103	29.637	GNAS
Class B 2 (Secretin Family Receptors)	0.085658	0.131711	11.8805	29.1951	GNAS
Amplification of Signal From Unattached Kinetochores via a MAD2 Inhibitory Signal	0.085658	0.131711	11.8805	29.1951	RPS27
Amplification of Signal From the Kinetochores	0.085658	0.131711	11.8805	29.1951	RPS27
Antigen processing-Cross Presentation	0.0874026	0.132964	11.6292	28.3431	B2M
Interferon Gamma Signaling	0.0900137	0.134083	11.2715	27.1395	B2M
Hedgehog 'Off' State	0.0900137	0.134083	11.2715	27.1395	GNAS
Integration of Energy Metabolism	0.0978046	0.144186	10.3188	23.989	GNAS
Mitotic Spindle Checkpoint	0.100387	0.146245	10.0359	23.0696	RPS27
SARS-CoV-1-host Interactions	0.101247	0.146245	9.94494	22.7759	RPS27
EML4 and NUDC in Mitotic Spindle Formation	0.104677	0.149688	9.5971	21.6595	RPS27
Generic Transcription Pathway	0.107886	0.152749	2.86583	6.3813	MT-CO1;MT-CO2;MT-CO3
Host Interactions of HIV Factors	0.113197	0.157157	8.82489	19.2261	B2M
Resolution of Sister Chromatid Cohesion	0.113197	0.157157	8.82489	19.2261	RPS27
Signaling by Hedgehog	0.121641	0.167256	8.16708	17.2055	GNAS
SARS-CoV-2 Activates Modulates Innate and Adaptive Immune Responses	0.12332	0.167497	8.04704	16.8422	B2M
RHO GTPases Activate Formins	0.124159	0.167497	7.98833	16.6652	RPS27
Bacterial Infection Pathways	0.127506	0.170405	7.76174	15.986	B2M
RNA Polymerase II Transcription	0.13502	0.178146	2.57332	5.15265	MT-CO1;MT-CO2;MT-CO3
SARS-CoV-1 Infection	0.139125	0.178146	7.06019	13.9254	RPS27
G Alpha (S) Signalling Events	0.139949	0.178146	7.01486	13.7946	GNAS
Developmental Biology	0.140508	0.178146	2.52338	4.95212	RPL41;RPS27;RPL37A
Anti-inflammatory Response Favouring Leishmania Parasite Infection	0.140773	0.178146	6.97011	13.6657	GNAS
Leishmania Parasite Growth and Survival	0.140773	0.178146	6.97011	13.6657	GNAS
Separation of Sister Chromatids	0.155469	0.195019	6.25158	11.6361	RPS27
Mitotic Prometaphase	0.176278	0.219198	5.43977	9.44176	RPS27
Mitotic Anaphase	0.190399	0.23244	4.99015	8.27683	RPS27
Mitotic Metaphase and Anaphase	0.191177	0.23244	4.96732	8.21872	RPS27
Immunoregulatory Interactions Between a Lymphoid and a non-Lymphoid Cell	0.191954	0.23244	4.94469	8.16123	B2M
Gene Expression (Transcription)	0.194456	0.23244	2.13659	3.49878	MT-CO1;MT-CO2;MT-CO3
HIV Infection	0.195055	0.23244	4.85619	7.93733	B2M
Leishmania Infection	0.20887	0.244823	4.49385	7.03757	GNAS
Parasitic Infection Pathways	0.20887	0.244823	4.49385	7.03757	GNAS
Cell Cycle Checkpoints	0.220961	0.25689	4.21389	6.36199	RPS27
Interferon Signaling	0.235093	0.271115	3.92314	5.67983	B2M
RHO GTPase Effectors	0.243162	0.278178	3.77222	5.33402	RPS27
G Alpha (I) Signalling Events	0.261204	0.296446	3.46843	4.65621	GNAS
M Phase	0.30015	0.336081	2.93651	3.53401	RPS27
Class I MHC Mediated Antigen Processing & Presentation	0.300828	0.336081	2.92846	3.51772	B2M
GPCR Ligand Binding	0.361808	0.401073	2.32654	2.36526	GNAS
Neutrophil Degranulation	0.368605	0.405465	2.2716	2.26713	B2M
Cell Cycle, Mitotic	0.391562	0.42743	2.09989	1.96888	RPS27
GPCR Downstream Signalling	0.457382	0.495498	1.70086	1.33047	GNAS
Cell Cycle	0.465841	0.500866	1.65749	1.26618	RPS27
Signaling by Rho GTPases	0.477781	0.509871	1.59877	1.18086	RPS27
Signaling by Rho GTPases, Miro GTPases and RHOBTB3	0.485937	0.514734	1.56025	1.12599	RPS27
Signaling by GPCR	0.494969	0.517166	1.51899	1.06825	GNAS
Hemostasis	0.495466	0.517166	1.51676	1.06515	GNAS
Transport of Small Molecules	0.503851	0.522106	1.47979	1.01436	GNAS
Cytokine Signaling in Immune System	0.528684	0.543898	1.37677	0.877507	B2M
Adaptive Immune System	0.563737	0.575817	1.2458	0.714051	B2M
Innate Immune System	0.675243	0.684821	0.911392	0.357887	B2M
Signal Transduction	0.730508	0.735653	0.782662	0.245767	RPS27;GNAS
Immune System	0.88489	0.88489	0.46099	0.0563754	B2M
